# Supplementary material for: Integrative Modelling of the Influence of MAPK Network on Cancer Cell Fate Decision
Source: PLoS Comput Biol. 2013 Oct 24;9(10):e1003286. doi: 10.1371/journal.pcbi.1003286 (PMC3821540; doi:10.1371/journal.pcbi.1003286)
Supplement: Dataset S1 — MAPK reaction map. The png (map) and txt (annotations) files were directly exported from the corresponding CellDesigner file (Dataset S2). Map components are coloured to emphasise relevant classes of proteins. The default protein colour is light green, whereas the default gene colour is yellow. MAPK cascades are coloured with different blue gradations (from light to dark blue going down the cascade). Scaffold proteins are coloured in darker green; phosphatases are coloured in red. Complete graphical notations can be found at www.celldesigner.org. (ZIP) [file pcbi.1003286.s001.zip › MAPK_reaction_map_19june2013_ANNOTATIONS.txt]

### pr105
### AKT


Generic_begin:
HUGO:AKT1
Generic_end


### pr45
### ARRB2


Generic_begin:
HUGO:ARRB2
Generic_end
References_begin:
Beta-arrestin 2 bind to both GRK-phosphorylated receptor and to the component kinases of the ERK cascade, resulting in assembly of an ERK activation complex that is targeted into endosomal vesicles.
MEK1/2 and ERK1/2 were reported to be localised in early endosomes to which they are recruited mainly by beta-arrestin.
PMID:11226259, PMID:19565474
References_end


### pr87
### ATF2


Generic_begin:
HUGO:ATF2
Generic_end
References_begin:
ATF2 is a nuclear p38 target.
ATF2 is a nuclear JNK target.
PMID:20506250, PMID:11274345
References_end


### pr95
### ATM


Generic_begin:
HUGO:ATM
Generic_end


### pr58
### BAD


Generic_begin:
HUGO:BAD
Generic_end
References_begin:
A mitochondrial pool of Raf-1 (C-RAF) molecules, which do not activate MEK, reportedly exert their prosurvival effects upstream of cytochrome c release by phosphorylating the pro-apoptotic Bcl-2 family member Bad. Phosphorylation of Bad results in its translocation to the cytosol and ultimately in the inhibition of cytochrome c release.
PMID:12107820
References_end


### pr57
### BCL2


Generic_begin:
HUGO:BCL2
Generic_end
References_begin:
BCL2 protein can target Raf-1 (C-Raf) to mitochondria.
PMID:8929532
References_end


### pr5
### BRAF


Generic_begin:
HUGO:BRAF
Generic_end
References_begin:
B-Raf is the MAPKKK for ERK cascade on plasma membrane. It is phosphorylated by RasGTP and phosphorylates MEK1/2 on plasma membrane.
PMID:17496910
References_end


### pr22
### CASP3


Generic_begin:
HUGO:CASP3
Modelling choices:
- active form of Caspase3
Generic_end
References_begin:
Caspase3 cleaves KSR1 in apoptotic cells. Thus, MEK is sequestered in the cytosol and its interaction with Raf and ERK is prevented.
PMID:17613518
References_end


### pr31
### CASP9


Generic_begin:
HUGO:CASP9
Generic_end
References_begin:
Caspase9 is phosphorylated on Thr125 in a MEK1/2-dependent manner in vivo. Furthermore, caspase9 is efficiently phosphorylated on Thr125 by ERK in vitro, suggesting that it is targeted directly by ERK in vivo.
This is one of the ways ERK plays its anti-apoptotic role.
PMID:12792650
References_end


### pr56
### CREB1


Generic_begin:
HUGO:CREB1
Generic_end
References_begin:
CREB activation participates in the transcriptional activation of several immediate-early genes, such as c-fos, junB and egr1. MSK1 rather than RSK1 mediates the mitogen-stimulated phoshphorylation of CREB.
PMID:15187187
References_end


### pr61
### CTNNB1


Generic_begin:
HUGO:CTNNB1
Generic_end
References_begin:
ERK phosphorylates GSK3B to facilitate phosphorylation of GSK3B by p90RSK (RSK), which leads to the inactivation of GSK3B. GSK3B docking to ERK and phosphorylation by ERK are required for inhibition of beta-catenin (CTNNB1) ubiquitination and therefore for its stabilisation. ERK, GSK3B and p90RSK (RSK) are in the same complex.
Once GSK3B is inactivated, beta-catenin (CTNNB1) is stabilised in the cytoplasm and translocate to the nucleus, and then interacts with TCF/LEF and upregulates its downstream targets such as cyclin D1 and c-myc (not modelled).
PMID:16039586, PMID:16039586
References_end


### pr90
### DUSP1


Generic_begin:
HUGO:DUSP1
Generic_end
References_begin:
MKP-1 (DUSP1) preferentially inactivates JNK and p38.
DUSP1 play its phosphatase role in the nucleus.
PMID:19436832, PMID:17496916
References_end


### pr46
### DUSP5


Generic_begin:
HUGO:DUSP5
Generic_end
References_begin:
DUSP5 represents an inducible ERK-specific MKP and it functions as both a nuclear anchor and inactivator of ERK MAPK in mammalian cells.
PMID:17052211
References_end


### pr47
### DUSP6


Generic_begin:
HUGO:DUSP6
Generic_end
References_begin:
DUSP6 may capture activated ERK2, dephosphorylate it and anchor the inactive kinase in the cytoplasm.
PMID:17052211
References_end


### pr36
### ELK1


Generic_begin:
HUGO:ELK1
Generic_end
References_begin:
Elk1 is one of the best studied targets of the ERK cascade. Phosphorylation increases the transcriptional activity of Elk1.
PMID:16393692
References_end


### pr15
### ERK


Generic_begin:
HUGO:MAPK3
Also represents:MAPK1
Modelling choices:
- here, ERK represents both ERK1 and ERK2 because it is not completely clear when the two isoforms behave differently. This also happens for the activation on late endosomes, though it is known that only ERK1 is activated there
Generic_end
References_begin:
Phosphorylated ERK negatively regulates KSR1/B-Raf interaction, downregulating signal transmission.
In restig cells, ERK1/2 are localised in the cytoplasm due to binding to many cytoplasmic anchors or scaffold proteins.
MP1 specifically binds MEK1 and ERK1, but not MEK2 or ERK2. (Activation on late endosomes)
PMID:19541618, PMID:19565474, PMID:15547943
References_end


### pr48
### FOS


Generic_begin:
HUGO:FOS
Generic_end
References_begin:
c-Fos is activated by ERK and RSK through phosphorylation.
PMID:16393692
References_end


### pr99
### FOXO3


Generic_begin:
HUGO:FOXO3
Generic_end
References_begin:
References_end


### pr108
### FRS2


Generic_begin:
HUGO:FRS2
Generic_end


### pr102
### GAB1


Generic_begin:
HUGO:GAB1
Generic_end


### pr73
### GADD45


Generic_begin:
HUGO:GADD45A
Also represents:GADD45B
Generic_end
References_begin:
Expression of GADD45 is the culmination of a signalling pathway that requires prior expression of the tumour suppressor protein p53 which trans-activates the gadd45 gene. p53 expression is, in turn, driven by the activity of the ATM gene product. GADD45alpha/beta are direct MEKK4 interactors. They are involved in genotoxin regulation of MEKK4 signalling to JNK and p38.
PMID:11274345
References_end


### pr44
### GPCR


Generic_begin:
Modelling choices:
- activated GPCR
Generic_end
References_begin:
Phosphorylation of GPCR (by GRK) induces the activation of ERK cascade on eary endosomes.
PMID:19565474
References_end


### pr12
### GRB2


Generic_begin:
HUGO:GRB2
Generic_end
References_begin:
Grb2 is an adaptor protein, normally present in cytosol. It is recruited to the plasma membrane by activated RTK.
PMID:17496910
References_end


### pr54
### GRK


Generic_begin:
HUGO:ADRBK1
Also represents:ADRBK2
Generic_end
References_begin:
Recruited GRKs (GRK2 and GRK3) phosphorylate GPCR and increase its affinity for binding beta-arrestin.
PMID:11226259
References_end


### pr60
### GSK3B


Generic_begin:
HUGO:GSK3B
Generic_end
References_begin:
ERK phosphorylates GSK3B to facilitate phosphorylation of GSK3B by p90RSK (RSK), which leads to the inactivation of GSK3B. GSK3B docking to ERK and phosphorylation by ERK are required for inhibition of beta-catenin (CTNNB1) ubiquitination and therefore for its stabilisation. ERK, GSK3B and p90RSK (RSK) are in the same complex.
PMID:16039586
References_end


### pr70
### IL1R1


Generic_begin:
HUGO:IL1R1
Generic_end
References_begin:
IL-1 likely requires TRAF6 to signal to the SAPKs. IL-1 binding to its receptor (IL-1R) triggers heterodimerisation of IL-1R with IL-1RAcP (not modelled), a transmembrane protein necessary for IL-1 signal transduction. The IL-1R/IL-1RAcP heterodimer then recruits the death domain adapter protein MyD88.
PMID:11274345
References_end


### pr35
### IMP


Generic_begin:
HUGO:BRAP
Generic_end
References_begin:
IMP (BRAP) is a RasGTP-interacting protein. It is constitutively bound to KSR1, blocking the enhancement of ERK activation (KSR1 is kept in an inactivated state), maybe recruiting KSR1 to microdomains inaccessible to activators of its function.
This could be a mechanism to limit the engagement of ERK cascade in the absence of Ras activation.
PMID:14724641
References_end


### pr9
### IRAK1


Generic_begin:
HUGO:IRAK1
Generic_end
References_begin:
Similar to RIP recruitment by TRADD, the death domain of receptor-bound MyD88 binds IRAK1.
PMID:11274345
References_end


### pr42
### JNK


Generic_begin:
HUGO:MAPK8
Also represents:MAPK9,MAPK10
Generic_end
References_begin:
References_end


### pr86
### JUN


Generic_begin:
HUGO:JUN
Generic_end
References_begin:
AP-1 is a heterodimer comprised of bZIP transcription factors, typically c-Jun and JunD, along with members of the fos (usually c-Fos) and ATF (usually ATF2) families. All bZIP transcription factors contain leucine zippers that enable homo- and heterodimerisation, and AP-1 components are organised into Jun-Jun, Jun-Fos, or Jun-ATF dimers.
PMID:11274345
References_end


### pr3
### KSR1


Generic_begin:
HUGO:KSR1
Generic_end
References_begin:
KSR1 is a scaffold protein for ERK cascade. It normally localises in the cytosol, but after GF treatment it moves to the plasma membrane.
 Its interaction with MEK1/2 is constitutive.
 Under endogenous conditions, KSR1 facilitates the association of MEK and B-Raf (and not C-Raf), thus promoting MEK and ERK activation (on plasma membrane).
PMID:19541618
References_end


### pr17
### LAMTOR2


Generic_begin:
HUGO:LAMTOR2
Generic_end
References_begin:
p14 is an adaptor protein responsible for the recruitment of MP1 to late endosomes.
p14 is peripherally associated with the cytoplasmic face of late endosomes.
PMID:17178906, PMID:12479806
References_end


### pr37
### MAP2K3


Generic_begin:
HUGO:MAP2K3
Generic_end
References_begin:
MAP2K for p38 pathway. MEK3 is more strongly activated by physical and chemical stresses than by other stimuli.
PMID:11274345
References_end


### pr78
### MAP2K4


Generic_begin:
HUGO:MAP2K4
Generic_end
References_begin:
MAP2K for JNK pathway. MEK4 is weakly activated by TNF and IL-1.
PMID:11274345
References_end


### pr80
### MAP2K6


Generic_begin:
HUGO:MAP2K6
Generic_end
References_begin:
MAP2K for p38 pathway. MEK6 is activated by all known p38 activators.
PMID:11274345
References_end


### pr79
### MAP2K7


Generic_begin:
HUGO:MAP2K7
Generic_end
References_begin:
MAP2K for JNK pathway. MEK7 is strongly activated by TNF and IL-1.
PMID:11274345
References_end


### pr72
### MAP3K1


Generic_begin:
HUGO:MAP3K1
Generic_end
References_begin:
MEKK1 (MAP3K1) is a key MAP3K.
MEKK1 is significantly activated by TNF. Oligomerisation of TRAFs is sufficient to trigger MEKK1 binding. MEKK1 associates selectively with oligomerised TRAF2 in vivo, in a TNF-dependent manner. MEKK1 can interact with Ras in a GTP-dependent manner. The GTP-dependent coupling of MEKK1 to Ras indicates that MEKK1 may be an effector for those agonists that recruit JNK through Ras-dependent mechanisms. MEKK1 selectively activates the endogenous JNK pathway. MEKK1 can activate MEK4 and MEK7 in vivo.
PMID:18855897, PMID:11274345
References_end


### pr26
### MAP3K2_3


Generic_begin:
HUGO:MAP3K3
Also represents:MAP3K2
Modelling choices:
- as there is not enough information about activation of MEKK2 and MEKK3, it is assumed to follow the same mechanisms of MEKK1 activation
Generic_end
References_begin:
MEKK2 and MEKK3 can activate JNK, p38 and ERK pathways
PMID:11274345
References_end


### pr74
### MAP3K4


Generic_begin:
HUGO:MAP3K4
Generic_end
References_begin:
MEKK4 is a MAP3K and can activate both JNK and p38 pathways. It may be an effector for stress pathways activated by genotoxins.
PMID:11274345
References_end


### pr75
### MAP3K5


Generic_begin:
HUGO:MAP3K5
Generic_end
References_begin:
ASK1 is a MAP3K and can activate both JNK and p38 pathways.
TNF-dependent production of ROS triggers the dissociation of Trx from ASK1 and the consequently liberalised ASK1 binds to TRAF2. Finally, TRAF2 appears to activate ASK1 (by phosphorylation) by enhancing and stabilising the oligomerisation of ASK1.
PMID:11274345, PMID:12655147
References_end


### pr13
### MAP3K7


Generic_begin:
HUGO:MAP3K7
Generic_end
References_begin:
TAK1 is a MAP3K. It is able to activate both JNK and p38 pathways.
Endogenous TAK1 is activated by TGF-beta, IL-1 and TNF. TAK1 can phosphorylate and activate MEK4, MEK3 and MEK6.
PMID:18855897, PMID:11274345
References_end


### pr81
### MAPKAPK


Generic_begin:
HUGO:MAPKAPK2
Also represents:MAPKAPK3,MAPKAPK5
Generic_end
References_begin:
MAPKAPK2 (MK2), MAPKAPK3 (MK3) and MAPKAPK5 (PRAK) are phosphorylated and activated by p38alpha and p38 beta. They catalyse phosphorylation of HSP27.
PMID:11274345
References_end


### pr82
### MAX


Generic_begin:
HUGO:MAX
Generic_end
References_begin:
MAX interacts with the transcription factor c-Myc enabling c-Myc to trans-activate at least a subset of its target genes. MAX is phosphorylated by p38, through complex formation (not represented here).
PMID:11274345
References_end


### pr96
### MDM2


Generic_begin:
HUGO:MDM2
Generic_end
References_begin:
The Mdm2 protein is involved in an autoregulatory feedback loop with p53, thus controlling its activity.
PMID:17158541
References_end


### pr4
### MEK


Generic_begin:
HUGO:MAP2K1
Also represents:MAP2K2
Modelling choices:
- here, MEK represents both MEK1 and MEK2 because it is not completely clear when the two isoforms behave differently. This also happens for the activation on late endosomes, though it is known that only MEK1 is activated there
Generic_end
References_begin:
In resting cells, MEK1/2 are localised in the cytoplasm, and this may be induced by two molecular mechanisms (i.e.: the presence of a nuclear export domain (NES) in their N-terminal domain; the binding to cytoplasmic anchors such as KSR, MP1, beta-arrestin-2, Sef1).
MEK1 forms a complex with p14 and MP1 on late endosomes, necessary for the activation of ERK pathway in this location of the cell.
MP1 specifically binds MEK1 and ERK1, but not MEK2 or ERK2. (Activation on late endosomes)
PMID:19565474, PMID:17178906, PMID:15547943
References_end


### pr50
### MNK


Generic_begin:
HUGO:MKNK1
Also represents:MKNK2
Generic_end
References_begin:
MNKs are cytoplasmic targets of ERK and p38.
PMID:15187187
References_end


### pr16
### MP1


Generic_begin:
HUGO:LAMTOR3
Generic_end
References_begin:
MP1 is localised in late endosomes by p14, forming a very stable heterodimeric complex that is required for ERK activation.
It is required for efficient and sustained EGF-induced MEK and ERK activation (in late endosomes)
PMID:17178906
References_end


### pr55
### MSK


Generic_begin:
HUGO:RPS6KA4
Also represents:RPS6KA5
Generic_end
References_begin:
MSK1 and MSK2 are potently activated (by phosphorylation) in vivo by ERK1/2 and p38 but not JNK. They are localised in the nucleus of quiescent and activated cells, which suggest that they may preferentially phosphorylate nuclear substrates.
PMID:15187187
References_end


### pr98
### MST1


Generic_begin:
HUGO:MST1
Generic_end


### pr83
### MYC


Generic_begin:
HUGO:MYC
Generic_end
References_begin:
c-Myc is a key regulator of cell proliferation, differentiaton and apoptosis. The biological functions of c-Myc are thought to depend in part on the polypeptide binding partners with which it interacts.
PMID:11274345
References_end


### pr69
### MYD88


Generic_begin:
HUGO:MYD88
Generic_end
References_begin:
The IL-1R/IL-1RAcP heterodimer recruits the death domain adapter protein MyD88.
PMID:11274345
References_end


### pr85
### NFAT


Generic_begin:
HUGO:NFATC1
Also represents:NFATC3
Generic_end
References_begin:
NFAT sites are often located close to AP-1 sites in many promoters, allowing for cooperative binding and synergistic trans-activation of numerous genes. NFATc1 is crucial to the differentiation of Th cells to the Th2 effector phenotype.
PMID:11274345
References_end


### pr103
### PI3K


Generic_begin:
HUGO:PIK3CA
Generic_end


### pr100
### PKC


Generic_begin:
HUGO:PRKCA
Also represents:PRKCB, PRKCG
Generic_end
References_begin:
Recruitment to the membrane and tyrosine phosphorylation enhance the enzymatic activity of PLC-g, leading to the formation of two second messengers, diacylglycerol (DAG) and inositol 1,4,5-trisphosphate (IP3). IP3 releases Ca2+ from internal stores, which in turn acts in concert with DAG to translocate protein kinase C (PKC) to the cell membrane and stimulate its enzymatic activity.
PMID:15567848
References_end


### pr104
### PDK1


Generic_begin:
HUGO:PDK1
Generic_end


### pr53
### PLA2G4A


Generic_begin:
HUGO:PLA2G4A
Generic_end
References_begin:
Results supported the notion that KSR1 coupled activated ERK1/2 selectively to its substrate, cPLA2 (PLA2G4A), in response to signals generated at lipid rafts.
PMID:19114553
References_end


### pr40
### PLCG1


Generic_begin:
HUGO:PLCG1
Generic_end
References_begin:
In response to Src-dependent activation of PLCG1, RasGRP1 translocated to the Golgi where it activated Ras.
PMID:12845332
References_end


### pr63
### PPID


Generic_begin:
HUGO:PPID
Generic_end
References_begin:
Mitochondrial chaperone cyclophilin D (CYPD) enhances PTP opening.
PMID:20080742
References_end


### pr91
### PPP2CA


Generic_begin:
HUGO:PPP2CA
Generic_end
References_begin:
MEK is continuously dephosphorylated by PP2A (PPP2CA), whose activity is stimulated by p38: p38 activity increases the physical association between PP2A and MEK/ERK complex.
PMID:18039929
References_end


### pr20
### RAF1


Generic_begin:
HUGO:RAF1
Generic_end
References_begin:
Active KRas (on late endosomes) recruits Raf1 (C-Raf) to elicit a MAPK signalling pathway.
Raf1, MEK1/2 and ERK1/2 may act in the outer side of the Golgi apparatus and attenuate proliferation.
PMID:19289794, PMID:19565474
References_end


### pr7
### RAS


Generic_begin:
HUGO:HRAS
Also represents:KRAS,NRAS
Generic_end
References_begin:
RasGDP binds to Sos and RasGTP is generated. RasGTP keeps Sos inactive enhancing duration and amplitude of the output.
RasGRP1 activates Golgi-associated Ras on this compartment.
K-Ras is found exclusively at the PM. H- and N-Ras are also present in endomembrane compartments such as the endoplasmic reticulum and the Golgi apparatus.
Processed K-Ras is confined primarily to the PM; however, when its polybasic region is phosphorylated or targeted by Ca2+/calmodulin, K-Ras relocalises to other endomembrane compartments, including Golgi, endoplasmic reticulum and mitochondria. In contrast, H-Ras and N-Ras constantly shuttle between the Golgi and PM as a result of a constitutive depalmitoylation/repalmitoylation cycle.
H-Ras but not K-Ras signalling was dependent on endocytosis.
PMID:17496910, PMID:16488589, PMID:12782630, PMID:17496910, PMID:19615955
References_end


### pr38
### RASGRP1


Generic_begin:
HUGO:RASGRP1
Generic_end
References_begin:
RasGRP1 specifically activates H-Ras in the Golgi. It is localised in the cytosol in quiescent cells. After PMA stimulus, at first it moves to the PM and then shifts towards other subcellular compartments, like the Golgi apparatus.
RasGRP1 is a C1-domain containing protein that is activated by DAG and Ca2+, in a manner analogous to members of the PKC family.
PMID:12782630, PMID:17496910
Activation of PKC: http://users.rcn.com/jkimball.ma.ultranet/BiologyPages/S/Second_messengers.html
References_end


### pr6
### RIPK1


Generic_begin:
HUGO:RIPK1
Generic_end
References_begin:
TNF treatment is thought to result in the formation of a TRADD-RIP-TRAF2 complex at the membrane.
PMID:11274345
References_end


### pr52
### RSK


Generic_begin:
HUGO:RPS6KA1
Also represents:RPS6KA2,RPS6KA3,RPS6KA6
Generic_end
References_begin
RSK2 is a well known ERK substrate in the cytoplasm.
RSKs are exclusively activated by ERK. Activated RSK can be found in both nuclear and cytoplasmic compartments.
PMID:15239952, PMID:15187187
References_end


### pr11
### RTK


Generic_begin:
Receptor Tyrosine Kinases
Modelling choices:
- activated RTK
- includes EGFR, FGFR3, ...
Generic_end
References_begin: 
RTKs exist as inactive monomers; after binding to their ligands, they form dimers and their intracellular domains are activated.
PMID:17496910
References_end


### pr43
### SEF


Generic_begin:
HUGO:IL17RD
Generic_end
References_begin:
Sef1, which is a putative transmembrane protein of the Golgi apparatus, seems to be a scaffold protein that recruits ERK1/2 and MEK1/2 to its vicinity and probably allows their activation by Golgi-localised Ras proteins.
Unlike many other scaffolds, ERK1/2 do not dissociate from Sef1 upon stimulation, and therefore, nuclear translocation of the Sef1 anchored fraction of ERK1/2 molecules is blocked.
PMID:19565474, PMID:19565474
References_end


### pr8
### SOS


Generic_begin:
HUGO:SOS1
Also represents:SOS2
Generic_end
References_begin:
Sos is recruited from the cytosol to the plasma membrane as a result of its constitutive interaction with Grb2. It is in an autoinhibited state.
PMID:17496910
References_end


### pr109
### SPRY


Generic_begin:
HUGO:SPRY2
Also represents:SPRY1
Generic_end


### pr39
### SRC


Generic_begin:
HUGO:SRC
Generic_end
References_begin:
Many activated RTKs induce the Src-dependent activation of PLCG
PMID:17496910
References_end


### pr107
### STAT1


Generic_begin:
HUGO:STAT1
Generic_end


### pr92
### Smad2


Generic_begin:
HUGO:SMAD2
Generic_end
References_begin:
TGF-β exerts its biological effects by binding to a cell surface receptor complex composed of type I (TbRI) and type II (TbRII) receptor serine/threonine kinases. Upon ligand binding, TbRII phosphorylates and activates TbRI, which subsequently phosphorylates the cytoplasmic Smad2 and Smad3 proteins. Phosphorylated Smad proteins form stable complexes with a common partner, Smad4. The activated Smad2/4 and Smad3/4 complexes translocate into the nucleus, where the Smad oligomers induce transcriptional activation (or inhibition) of specific target genes.
PMID:21614932
References_end


### pr93
### Smad3


Generic_begin:
HUGO:SMAD3
Generic_end
References_begin:
TGF-β exerts its biological effects by binding to a cell surface receptor complex composed of type I (TbRI) and type II (TbRII) receptor serine/threonine kinases. Upon ligand binding, TbRII phosphorylates and activates TbRI, which subsequently phosphorylates the cytoplasmic Smad2 and Smad3 proteins. Phosphorylated Smad proteins form stable complexes with a common partner, Smad4. The activated Smad2/4 and Smad3/4 complexes translocate into the nucleus, where the Smad oligomers induce transcriptional activation (or inhibition) of specific target genes.
PMID:21614932
References_end


### pr94
### Smad4


Generic_begin:
HUGO:SMAD4
Generic_end
References_begin:
TGF-β exerts its biological effects by binding to a cell surface receptor complex composed of type I (TbRI) and type II (TbRII) receptor serine/threonine kinases. Upon ligand binding, TbRII phosphorylates and activates TbRI, which subsequently phosphorylates the cytoplasmic Smad2 and Smad3 proteins. Phosphorylated Smad proteins form stable complexes with a common partner, Smad4. The activated Smad2/4 and Smad3/4 complexes translocate into the nucleus, where the Smad oligomers induce transcriptional activation (or inhibition) of specific target genes.
PMID:21614932
References_end


### pr71
### TAB


Generic_begin:
HUGO:TAB1
Also represents:TAB2,TAB3
Generic_end
References_begin:
TAK1 is the only MAP3K that requires the adapter proteins TAB1,2,3 for its activation.
PMID:20060931
References_end


### pr77
### TAOK


Generic_begin:
HUGO:TAOK2
Also represents:TAOK1,TAOK3
Generic_end
References_begin:
TAO kinases are novel MAP3Ks that specifically regulate p38s.
Ataxia telangiectasia mutated (ATM) is activated in response to DNA damage and directly phosphorylates TAOK.
PMID:11274345, PMID:18855897
References_end


### pr59
### TCF/LEF


Generic_begin:
HUGO:LEF1
Also represents:TCF7,TCF7L1,TCF7L2
Generic_end
References_begin:
References_end


### pr14
### TGFBR1


Generic_begin:
HUGO:TGFBR1
Generic_end
References_begin:
TGF-beta is known to cause a hetero-oligomerisation of the TGFBR1/TGFBR2 complex, consisting of two TGFBR1 and two TGFBR2 molecules, to activate it (not modelled).
Besides cellular stresses, the SAPK pathways are also activated by cytokines such as TGF-beta. Smad-dependent gene expression can provoke p38 activation in response to TGFbeta.
PMID:20060931
, PMID:21614932
References_end


### pr88
### TGFBR2


Generic_begin:
HUGO:TGFBR2
Generic_end
References_begin:
TGF-beta is known to cause a hetero-oligomerisation of the TGFBR1/TGFBR2 complex, consisting of two TGFBR1 and two TGFBR2 molecules, to activate it (not modelled).
Besides cellular stresses, the SAPK pathways are also activated by cytokines such as TGF-beta. Smad-dependent gene expression can provoke p38 activation in response to TGFbeta.
PMID:20060931, PMID:21614932
References_end


### pr2
### TNFRSF1A


Generic_begin:
HUGO:TNFRSF1A
Generic_end
References_begin:
Upon ligand-induced TNFR1 trimerisation (not modelled), the TNFR1 death domain binds the death domain of the platform adapter protein TRADD. In contrast, TNFR2 does not possess a death domain and instead binds directly to TRAF proteins.
PMID:11274345
References_end


### pr68
### TNFRSF1B


Generic_begin:
HUGO:TNFRSF1B
Generic_end
References_begin:
Upon ligand-induced TNFR1 trimerisation (not modelled), the TNFR1 death domain binds the death domain of the platform adapter protein TRADD. In contrast, TNFR2 does not possess a death domain and instead binds directly to TRAF proteins (TRAF2).
PMID:11274345
References_end


### pr89
### TP53


Generic_begin:
HUGO:TP53
Generic_end
References_begin:
p53 is a nuclear p38 target.
PMID:20506250
References_end


### pr1
### TRADD


Generic_begin:
HUGO:TRADD
Generic_end
References_begin:
Upon ligand-induced TNFR1 trimerisation (not modelled), the TNFR1 death domain binds the death domain of the platform adapter protein TRADD. In contrast, TNFR2 does not possess a death domain and instead binds directly to TRAF proteins.
PMID:11274345
References_end


### pr65
### TRAF2


Generic_begin:
HUGO:TRAF2
Generic_end
References_begin:
TRAF proteins are recruited to the TRADD-TNFR1 complex. TRADD couples TNFR1 to TRAF2. TRAF2 directly interacts with TNFR2. ERN1 activation is likely to trigger binding and activation of TRAF2.
PMID:11274345
References_end


### pr66
### TRAF6


Generic_begin:
HUGO:TRAF6
Generic_end
References_begin:
Upon recruitment to the IL-1R complex, IRAK1 binds TRAF6, forming a MyD88-IRAK1-TRAF6 complex analogous to the TNFR-associated complex of TRADD, RIP and TRAF2.
PMID:11274345
References_end


### pr32
### TXN


Generic_begin:
HUGO:TXN
Generic_end
References_begin:
TNF-dependent production of ROS triggers the dissociation of Trx from ASK1 and the consequently liberalised ASK1 binds to TRAF2. Finally, TRAF2 appears to activate ASK1 (by phosphorylation) by enhancing and stabilising the oligomerisation of ASK1.
PMID:12655147
References_end


### pr97
### p14


Generic_begin:
HUGO:CDKN2A
Generic_end


### pr106
### p21


Generic_begin:
HUGO:CDKN1A
Generic_end


### pr64
### p38


Generic_begin:
HUGO:MAPK14
Also represents:MAPK11,MAPK12,MAPK13
Generic_end
References_begin:
References_end


### pr101
### p70


Generic_begin:
HUGO:RPS6KB1
Generic_end


### pr51
### proCASP3


Generic_begin:
HUGO:CASP3
Modelling choices:
- inactive form of Caspase3
Generic_end
References_begin:
Caspase3 cleaves KSR1 in apoptotic cells. Thus, MEK is sequestered in the cytosol and its interaction with Raf and ERK is prevented.
PMID:17613518
References_end


### pr110
### PTEN


Generic_begin:
HUGO:PTEN
Generic_end


### gn1
### BCL2


Generic_begin:
HUGO:BCL2
Generic_end
References_begin:
References_end


### gn7
### CDKN1A


Generic_begin:
HUGO:CDKN1A
Generic_end
References_begin:
References_end


### gn16
### CDKN2A


Generic_begin:
HUGO:CDKN2A
Generic_end
References_begin:
References_end


### gn11
### DDB2


Generic_begin:
HUGO:DDB2
Generic_end
References_begin:
References_end


### gn4
### DUSP1


Generic_begin:
HUGO:DUSP1
Generic_end
References_begin:
References_end


### gn3
### EGR1


Generic_begin:
HUGO:EGR1
Generic_end
References_begin:
References_end


### gn2
### FOS


Generic_begin:
HUGO:FOS
Generic_end
References_begin:
References_end


### gn6
### GADD45


Generic_begin:
HUGO:GADD45A
Also represents:GADD45B
Generic_end
References_begin:
References_end


### gn8
### MDM2


Generic_begin:
HUGO:MDM2
Generic_end
References_begin:
References_end


### gn5
### MMP13


Generic_begin:
HUGO:MMP13
Generic_end
References_begin:
References_end


### gn17
### MYC


Generic_begin:
HUGO:MYC
Generic_end


### gn9
### PERP


Generic_begin:
HUGO:PERP
Generic_end
References_begin:
References_end


### gn10
### PMAIP1


Generic_begin:
HUGO:PMAIP1
Generic_end
References_begin:
References_end


### gn18
### PTEN


Generic_begin:
HUGO:PTEN
Generic_end


### re9
### RAS@Plasma Membrane+GRB2:RTK:SOS@Plasma Membrane -> GRB2:RAS|pho:RTK:SOS@Plasma Membrane


References_begin:
Sos mediates Ras activation. Interaction of Sos with Ras induces the formation of RasGTP from RasGDP.
PMID:17496910
References_end


### re13
### GRB2:RAS|pho:RTK:SOS@Plasma Membrane+BRAF - AKT|pho -> BRAF|pho:GRB2:RAS|pho:RTK:SOS@Plasma Membrane


References_begin:
B-Raf is recruited on the plasma membrane by activated Ras.
Activated Ras functions as an adapter that binds to Raf kinases with high aﬃnity and causes their translocation to the cell membrane, where Raf activation takes place.
RasGTP and Sur-8 allow dephosphorylation of N-ter 14-3-3 binding site of Raf (not modelled) and, thus, its recruitment.
Phosphorylation by Akt inhibits EGF-dependent activity of B-Raf and C-Raf.
PMID:19541618, PMID:11023813, PMID:17496910, PMID:10869359
References_end


### re15
### BRAF|pho:GRB2:RAS|pho:RTK:SOS@Plasma Membrane+KSR1:MEK -> BRAF|pho:GRB2:KSR1:MEK|pho|pho:RAS|pho:RTK:SOS@Plasma Membrane


References_begin:
After having translocated to the plasma membrane, KSR1 is able to interact with activated B-Raf and ERK.
PMID:17496910
References_end


### re16
### BRAF|pho:GRB2:KSR1:MEK|pho|pho:RAS|pho:RTK:SOS@Plasma Membrane+ERK -> BRAF|pho:ERK|pho|pho:GRB2:KSR1:MEK|pho|pho:RAS|pho:RTK:SOS@Plasma Membrane


References_begin:
ERK recruitment is enhanced by KSR1. ERK is then phosphorylated by MEK.
PMID:19541618
References_end


### re17
### LAMTOR2@Late Endosomes+MP1 -> LAMTOR2:MP1@Late Endosomes


References_begin:
MP1 is localised on late endosomes by p14.
PMID:17178906
References_end


### re18
### MEK+LAMTOR2:MP1@Late Endosomes -> LAMTOR2:MEK:MP1@Late Endosomes


References_begin:
Formation of p14/MP1/MEK1 complex is required to activate the ERK cascade (and other processes) on late endosomes.
PMID:17178906
References_end


### re19
### GRB2:RAS|pho:RTK:SOS@Plasma Membrane+LAMTOR2:MEK:MP1@Late Endosomes -> GRB2:LAMTOR2:MEK:MP1:RAS|pho:RTK:SOS@Late Endosomes


References_begin:
Transfer of activated RTK/Grb2/Sos/RasGTP complex to late endosomes, where it binds p14/MP1/MEK1 complex, allowing the ERK cascade.
Upon EGF stimulation, EGFR in complex with Grb2 is endocytosed and transported to late endosomes with Grb2-binding proteins such as Sos, resulting in the activation of KRas on late endosomes.
PMID:17496910, PMID:19289794
References_end


### re21
### RAF1+GRB2:LAMTOR2:MEK:MP1:RAS|pho:RTK:SOS@Late Endosomes -> GRB2:LAMTOR2:MEK|pho|pho:MP1:RAF1|pho:RAS|pho:RTK:SOS@Late Endosomes


References_begin:
Active KRas (on late endosomes) recruits Raf1 (C-Raf) to elicit a MAPK signalling pathway.
RasGTP and Sur-8 allow dephosphorylation of N-ter 14-3-3 binding site of Raf (not modelled) and, thus, its recruitment.
PMID:19289794, PMID:17496910
References_end


### re22
### ERK+GRB2:LAMTOR2:MEK|pho|pho:MP1:RAF1|pho:RAS|pho:RTK:SOS@Late Endosomes -> ERK|pho|pho:GRB2:LAMTOR2:MEK|pho|pho:MP1:RAF1|pho:RAS|pho:RTK:SOS@Late Endosomes


References_begin:
Recruitment and phosphorylation of ERK1 on late endosomes.
PMID:17496910
References_end


### re25
### GRB2:SOS+RTK@Plasma Membrane - Ca2+:DAG:PKC@Plasma Membrane+FRS2|pho@Plasma Membrane+SPRY|pho+GRB2:RTK:SOS@Plasma Membrane -> GRB2:RTK:SOS@Plasma Membrane


References_begin:
Grb2 is recruited to the plasma membrane by activated RTKs.
Recruitment to the membrane and tyrosine phosphorylation enhance the enzymatic activity of PLC-g, leading to the formation of two second messengers, diacylglycerol (DAG) and inositol 1,4,5-trisphosphate (IP3). IP3 releases Ca2+ from internal stores, which in turn acts in concert with DAG to translocate protein kinase C (PKC) to the cell membrane and stimulate its enzymatic activity.
FGF stimulation leads to phosphorylation of Shp2 on a tyrosine residue that forms a complex with an additional molecule of Grb2. Grb2/Sos complexes are thus recruited directly and indirectly via Shp2 upon tyrosine phosphorylation of FRS2a in response to growth factor stimulation.
The ubiquitin ligase Cbl interacts with EGFR directly and indirectly through Grb2, promoting ubiquitination and degradation of EGFR
PKC may cause phosphorylation of EGFR, leading to a decrease in its activity.
(Inferred from FGFR1) PKC-mediated phosphorylation can lead to internalization and degradation of FGFR1.
Spry is induced by activated ERK, through phosphorylation on Tyr55. It positively regulates EGFR signalling by sequestering Cbl, whereas it negatively regulates FGFR signalling by sequestering Grb2 from FSR2.
PMID:17496910, PMID:15567848, PMID:11447289, PMID:6321473, PMID:9694798, PMID:8622701, PMID:14699054, PMID:15173823
References_end


### re29
### BRAF|pho:ERK|pho|pho:GRB2:KSR1:MEK|pho|pho:RAS|pho:RTK:SOS@Plasma Membrane -> KSR1:MEK+BRAF|pho:GRB2:RAS|pho:RTK:SOS@Plasma Membrane+ERK|pho|pho


References_begin:
Docking of activated ERK to the KSR1 scaffold negatively regulates the interaction between KSR1 and B-Raf.
PMID:19541618
Modelling choices:
- from PMID 18775330 and 19114553, it seems clear that activated ERK is released from PM in the cytosol in complex with MEK and KSR1, in order to activate cPLA2. However, it is also known that activated ERK can be released alone in the cytoplasm, but we do not know if this is also valid for activation on PM. Thus, we model both cases.	
References_end


### re32
### CASP9 - ERK|pho|pho -> CASP9|pho


References_begin:
Caspase9 is phosphorylated on Thr125 in a MEK1/2-dependent manner in vivo. Furthermore, caspase9 is efficiently phosphorylated on Thr125 by ERK in vitro, suggesting that it is targeted directly by ERK in vivo. This is one of the ways ERK plays its anti-apoptotic role.
PMID:12792650
References_end


### re34
### proCASP3 - CASP9 -> CASP3


References_begin:
Activated caspase-9 cleaves and activates caspase-3, leading to apoptosis.
PMID:9390557
References_end


### re35
### IMP:KSR1:MEK - GRB2:RAS|pho:RTK:SOS@Plasma Membrane -> IMP+KSR1:MEK


References_begin:
RasGTP interacts with IMP, cleaving it from KSR1. In this way, KSR1 can play its role of scaffolding protein for ERK cascade.
Ras activation causes the cleavage of 14-3-3 from KSR1 (not modelled), exposing the membrane-targeting C1 domain, as well as the docking site for ERK1/2.
PMID:14724641, PMID:17496910
References_end


### re36
### ERK|pho|pho:GRB2:LAMTOR2:MEK|pho|pho:MP1:RAF1|pho:RAS|pho:RTK:SOS@Late Endosomes -> GRB2:LAMTOR2:MEK|pho|pho:MP1:RAF1|pho:RAS|pho:RTK:SOS@Late Endosomes+ERK|pho|pho


References_begin:
Activation of ERK pathway caused the dissociation of the MP1/ERK1 complex.
MP1 constitutively binds MEK1, but releases ERK/MAPK after activation. This turnover could provide an amplification mechanism that translates low MEK activity into sustained ERK/MAPK activation, in which MP1 continues to supply MEK1 with inactive ERK/MAPK for phosphorylation.
PMID:15547943, PMID:16227978
References_end


### re40
### RTK@Plasma Membrane+SRC - Ca2+:DAG:PKC@Plasma Membrane -> RTK:SRC@Plasma Membrane


References_begin:
In addition to Grb2/SOS, PLCG and SRC are also recruited to activated PTKRs at the PM.
Activation of the TCR results in tyrosine phosphorylation of the ζ chain of the receptor by Src family kinases and the resulting phosphotyrosines serve to recruit ZAP-70 (not modelled) that in turn phosphorylates the scaffold protein LAT (not modelled) at multiple sites.
Recruitment to the membrane and tyrosine phosphorylation enhance the enzymatic activity of PLC-g, leading to the formation of two second messengers, diacylglycerol (DAG) and inositol 1,4,5-trisphosphate (IP3). IP3 releases Ca2+ from internal stores, which in turn acts in concert with DAG to translocate protein kinase C (PKC) to the cell membrane and stimulate its enzymatic activity.
PMID:19615955, PMID:16488589, PMID:15567848
References_end


### re41
### RTK:SRC@Plasma Membrane+PLCG1 -> PLCG1:RTK:SRC@Plasma Membrane


References_begin:
Among the signalling molecules recruited to phosphorylated LAT is PLCG.
Shp-2 (not modelled) contributes to Ras signalling from the Golgi by stimulating the activation of Src family of kinases, and in turn, their substrate PLCG.
PMID:16488589, PMID:17496910
References_end


### re42
### IP3@Endoplasmic Reticulum -> Ca2+


References_begin:
IP3 diffuses through the cytosol and binds to receptors on the endoplasmic reticulum causing the release of calcium ions (Ca2+) into the cytosol.
http://users.rcn.com/jkimball.ma.ultranet/BiologyPages/S/Second_messengers.html
References_end


### re45
### PIP2@Plasma Membrane - PLCG1:RTK:SRC@Plasma Membrane -> IP3@Endoplasmic Reticulum+DAG@Plasma Membrane


References_begin:
PLCG acts on PIP2 in the PM to produce DAG and IP3.
PMID:16488589
IP3 diffuses through the cytosol and binds to receptors on the endoplasmic reticulum causing the release of calcium ions (Ca2+) into the cytosol.
http://users.rcn.com/jkimball.ma.ultranet/BiologyPages/S/Second_messengers.html
References_end


### re46
### DAG@Plasma Membrane+RASGRP1 -> DAG:RASGRP1@Plasma Membrane


References_begin:
RasGRP1 is a C1-domain containing protein that is activated by DAG and Ca2+, in a manner analogous to members of the PKC family.
PMID:17496910
DAG remains in the inner layer of the plasma membrane. It recruits Protein Kinase C (PKC) — a calcium-dependent kinase that phosphorylates many other proteins that bring about the changes in the cell.
http://users.rcn.com/jkimball.ma.ultranet/BiologyPages/S/Second_messengers.html
References_end


### re47
### DAG:RASGRP1@Plasma Membrane+Ca2+ -> Ca2+:DAG:RASGRP1@Plasma Membrane


References_begin:
Calcium liberated from internal stores by IP3 acts on the calcium- and DAG-sensitive RasGRP1 and causes it to translocate to the Golgi.
PMID:16488589
References_end


### re49
### Ca2+:DAG:RASGRP1@Plasma Membrane -> Ca2+:DAG:RASGRP1@Golgi Apparatus


References_begin:
Calcium liberated from internal stores by IP3 acts on the calcium- and DAG-sensitive RasGRP1 and causes it to translocate to the Golgi.
PMID:16488589
References_end


### re55
### RAF1+Ca2+:DAG:RASGRP1:RAS|pho@Golgi Apparatus -> Ca2+:DAG:RAF1|pho:RASGRP1:RAS|pho@Golgi Apparatus


References_begin:
RasGTP and Sur-8 allow dephosphorylation of N-ter 14-3-3 binding site of Raf and, thus, its recruitment.
PMID:17496910
Modelling choices:
- usual mechanism of C-RAF recruitment. See recruitment of B-RAF by RAS on PM or recruitment of C-RAF by RAS on late endosomes.
References_end


### re57
### MEK+ERK+SEF@Golgi Apparatus -> ERK:MEK:SEF@Golgi Apparatus


References_begin:
Sef1, which is a putative transmembrane protein of the Golgi apparatus, seems to be a scaffold protein that recruits ERK1/2 and MEK1/2 to its vicinity and probably allows their activation by Golgi-localised Ras proteins.
PMID:19565474
References_end


### re58
### ERK:MEK:SEF@Golgi Apparatus - Ca2+:DAG:RAF1|pho:RASGRP1:RAS|pho@Golgi Apparatus -> ERK|pho|pho:MEK|pho|pho:SEF


References_begin:
Sef1, which is a putative transmembrane protein of the Golgi apparatus, seems to be a scaffold protein that recruits ERK1/2 and MEK1/2 to its vicinity and probably allows their activation by Golgi-localised Ras proteins.
PMID:19565474
References_end


### re61
### GPCR|pho:GRK@Plasma Membrane+ARRB2 -> ARRB2:GPCR|pho:GRK@Plasma Membrane


References_begin:
Recruited GRKs (GRK2 and GRK3) phosphorylate GPCR and increase its affinity for binding beta-arrestin.
PMID:11226259
References_end


### re62
### ARRB2:GPCR|pho:GRK@Plasma Membrane+ERK+RAF1+MEK -> ARRB2:ERK|pho|pho:GPCR:GRK:MEK|pho|pho:RAF1|pho@Early Endosomes


References_begin:
The component kinases of the ERK cascade, Raf-1, MEK and ERK, assemble using beta-arrestin as a scaffold and leading to activation of ERK. Endocytosis of these receptor/beta-arrestin complexes by clathrin-coated pits results in the targeting of activated ERK to endosomal vesicles.
The beta-arrestin occupied receptor undergoes internalisation into early endosomes. At the early endosome stage, beta-arrestin recruits both MEK1/2 and ERK1/2 and is likely to facilitate their activation upon GPCR stimulation.
PMID:11226259, PMID:19565474
Modelling choices:
- usual mechanism of C-RAF recruitment. See recruitment of B-RAF by RAS on PM or recruitment of C-RAF by RAS on late endosomes.
References_end


### re81
### BRAF|pho:ERK|pho|pho:GRB2:KSR1:MEK|pho|pho:RAS|pho:RTK:SOS@Plasma Membrane -> ERK|pho|pho:KSR1:MEK|pho|pho+BRAF|pho:GRB2:RAS|pho:RTK:SOS@Plasma Membrane


References_begin:
Docking of activated ERK to the KSR1 scaffold negatively regulates the interaction between KSR1 and B-Raf.
PMID:19541618
References_end


### re82
### PLA2G4A - ERK|pho|pho|hm2:KSR1:MEK|pho|pho -> PLA2G4A|pho


References_begin:
Results supported the notion that KSR1 coupled activated ERK1/2 selectively to its substrate, cPLA2 (PLA2G4A), in response to signals generated at lipid rafts.
MAPKs activate cPLA2 (PLA2G4A) by phosphorylation.
PMID:19114553, PMID:8381049
Modelling choices:
- we implicitly consider the formation of the KSR1/MEK/ERKdim/PLA2G4A complex for the activation of PLA2G4A
References_end


### re83
### ERK|pho|pho:KSR1:MEK|pho|pho+ERK|pho|pho -> ERK|pho|pho|hm2:KSR1:MEK|pho|pho


References_begin:
Upon activation, scaffold proteins serve as platforms in which ERK dimers are assembled, forming complexes capable of interacting with and activating cognate cytoplasmic substrates.
PMID:18775330
References_end


### re84
### ERK|pho|pho:MEK|pho|pho:SEF+ERK|pho|pho -> ERK|pho|pho|hm2:MEK|pho|pho:SEF


References_begin:
Upon activation, scaffold proteins serve as platforms in which ERK dimers are assembled, forming complexes capable of interacting with and activating cognate cytoplasmic substrates.
Unlike many other scaffolds, ERK1/2 do not dissociate from Sef1 upon stimulation, and therefore, nuclear translocation of the Sef1 anchored fraction of ERK1/2 molecules is blocked.
PMID:18775330, PMID:19565474
References_end


### re85
### GPCR@Plasma Membrane+GRK -> GPCR|pho:GRK@Plasma Membrane


References_begin:
Recruited GRKs (GRK2 and GRK3) phosphorylate GPCR and increase its affinity for binding beta-arrestin.
PMID:11226259
References_end


### re86
### ARRB2:ERK|pho|pho:GPCR:GRK:MEK|pho|pho:RAF1|pho@Early Endosomes -> GPCR:GRK@Early Endosomes+ARRB2:ERK|pho|pho:MEK|pho|pho@Early Endosomes+RAF1


References_begin:
The internalised GPCR receptor will finally be recycled into the cell membrane or be sent to lysosome for degradation (not modelled).
PMID:19565474
References_end


### re87
### ARRB2:ERK|pho|pho:MEK|pho|pho@Early Endosomes+ERK|pho|pho -> ARRB2:ERK|pho|pho|hm2:MEK|pho|pho


References_begin:
Upon activation, scaffold proteins serve as platforms in which ERK dimers are assembled, forming complexes capable of interacting with and activating cognate cytoplasmic substrates.
Beta-arrestin prevents the translocation of ERK into the nucleus, thereby reducing phosphorylation of nuclear substrates and consequently MAPK-dependent gene expression.
PMID:18775330, PMID:19091303
References_end


### re90
### ERK|pho|pho+DUSP6 -> DUSP6:ERK


References_begin:
DUSP6 may capture activated ERK2, dephosphorylate it and anchor the inactive kinase in the cytoplasm.
PMID:17052211
References_end


### re91
### ELK1@Nucleus - ERK|pho|pho@Nucleus+p38|pho|pho@Nucleus+JNK|pho|pho@Nucleus -> ELK1|pho@Nucleus


References_begin:
The rapid and efficient phosphorylation of Elk1 by ERKs is enabled by a direct interaction between the two proteins.
ELK1 is a nuclear p38 target.
ELK1 is a nuclear JNK target.
PMID:16393692, PMID:20506250, PMID:11274345
References_end


### re93
### ERK|pho|pho@Nucleus+DUSP5@Nucleus -> DUSP5:ERK@Nucleus


References_begin:
DUSP5 represents an inducible ERK-specific MKP and it functions as both a nuclear anchor and inactivator of ERK MAPK in mammalian cells.
PMID:17052211
References_end


### re94
### RSK - ERK|pho|pho|hm2:MEK|pho|pho:SEF+ARRB2:ERK|pho|pho|hm2:MEK|pho|pho -> RSK|pho


References_begin:
RSK2 is a well known ERK substrate in the cytoplasm and has been shown to undergo autophosphorylation after ERK phosphorylation.
RSKs interact with ERK and dissociate upon activation. 
Results suggested that KSR1 was the scaffold utilised by ERK1/2 for activating cPLA2 but not RSK1.
PMID:15239952, PMID:15187187, PMID:19114553
References_end


### re95
### MSK@Nucleus - ERK|pho|pho@Nucleus+p38|pho|pho@Nucleus -> MSK|pho@Nucleus


References_begin:
MSK1 and MSK2 are potently activated (by phosphorylation) in vivo by ERK1/2 and p38 but not JNK. They are localised in the nucleus of quiescent and activated cells, which suggest that they may preferentially phosphorylate nuclear substrates.
PMID:15187187
References_end


### re96
### CREB1@Nucleus - MSK|pho@Nucleus -> CREB1|pho@Nucleus


References_begin:
MSK1 rather than RSK1 mediates the mitogen-stimulated phoshphorylation of CREB.
PMID:15187187
References_end


### re97
### RSK|pho -> RSK|pho@Nucleus


References_begin:
RSK2 is a well known ERK substrate in the cytoplasm.
Activated RSK can be found in both nuclear and cytoplasmic compartments.
PMID:15239952, PMID:15187187
References_end


### re102
### RAF1+GRB2:RAS|pho:RTK:SOS@Plasma Membrane -> GRB2:RAF1|pho:RAS|pho:RTK:SOS@Plasma Membrane


References_begin:
When Ras assumes an active conformation through binding of GTP, a subpopulation of the Raf-1 (C-Raf) protein molecules in cells translocates from the cytosol to the plasma membrane, via interaction with p21ras (not modelled).
PMID:8929532
References_end


### re105
### CTNNB1 - GSK3B -> CTNNB1|pho


References_begin:
Phosphorylation of beta-catenin (CTNNB1) by GSK-3beta (GSK3B) causes its degradation
PMID:16039586
References_end


### re106
### CTNNB1 -> CTNNB1@Nucleus


References_begin:
Once GSK3B is inactivated, beta-catenin (CTNNB1) is stabilised in the cytoplasm and translocate to the nucleus, and then interacts with TCF/LEF and upregulates its downstream targets such as cyclin D1 and c-myc (not modelled).
PMID:16039586
References_end


### re107
### CTNNB1@Nucleus+TCF/LEF@Nucleus -> CTNNB1:TCF/LEF@Nucleus


References_begin:
In the presence of wnt signals (+wnt) the cytosolic amount of b-catenin increases and thus translocates to the nucleus where it associates with transcription factors of the TCF/ LEF family. Due to its transactivating ability the b-catenin-transcription-factor-co mplex binds to DNA and activates wnt target genes.
http://www.gene-regulation.com/info/b-catenin.html
References_end


### re109
### ERK|pho|pho+GSK3B+RSK|pho -> ERK|pho|pho:GSK3B|pho:RSK|pho


References_begin:
ERK phosphorylates GSK3B to facilitate phosphorylation of GSK3B by p90RSK (RSK), which leads to the inactivation of GSK3B. GSK3B docking to ERK and phosphorylation by ERK are required for inhibition of beta-catenin (CTNNB1) ubiquitination and therefore for its stabilisation. ERK, GSK3B and p90RSK (RSK) are in the same complex.
PMID:16039586
References_end


### re110
### GSK3B -> GSK3B@Mitochondria


References_begin:
A small fraction of both ERK and GSK3 is constitutively found in a protease-protected mitochondrial compartment. How this fraction of ERK and GSK3 enters mitochondria is an open question.
PMID:20080742
References_end


### re114
### GSK3B@Mitochondria - ERK|pho|pho@Mitochondria -> GSK3B|pho@Mitochondria


References_begin:
We postulate a model in which ERK activation inhibits GSK3 activity (by phosphorylation), its association to CYPD, and CYPD phosphorylation (by GSK3), leading to PTP desensitisation.
PMID:20080742
References_end


### re118
### BAD@Mitochondria - RAF1|pho@Mitochondria -> BAD|pho


References_begin:
A mitochondrial pool of Raf-1 (C-RAF) molecules, which do not activate MEK, reportedly exert their prosurvival effects upstream of cytochrome c release by phosphorylating the pro-apoptotic Bcl-2 family member Bad. Phosphorylation of Bad results in its translocation to the cytosol and ultimately in the inhibition of cytochrome c release.
PMID:12107820
References_end


### re119
### ERK|pho|pho -> ERK|pho|pho@Mitochondria


References_begin:
A small fraction of both ERK and GSK3 is constitutively found in a protease-protected mitochondrial compartment. How this fraction of ERK and GSK3 enters mitochondria is an open question.
PMID:20080742
References_end


### re120
### PPID@Mitochondria - GSK3B@Mitochondria -> PPID|pho@Mitochondria


References_begin:
We postulate a model in which ERK activation inhibits GSK3 activity (by phosphorylation), its association to CYPD, and CYPD phosphorylation (by GSK3), leading to PTP desensitisation.
PMID:20080742
References_end


### re121
### TNFRSF1A@Plasma Membrane+TRADD -> TNFRSF1A:TRADD@Plasma Membrane


References_begin:
Upon ligand-induced TNFR1 trimerisation (not modelled), the TNFR1 death domain binds the death domain of the platform adapter protein TRADD. In contrast, TNFR2 does not possess a death domain and instead binds directly to TRAF proteins.
PMID:11274345
References_end


### re122
### TRAF2+TNFRSF1A:TRADD@Plasma Membrane -> TNFRSF1A:TRADD:TRAF2@Plasma Membrane


References_begin:
TRAF proteins are recruited to the TRADD-TNFR1 complex. TRADD couples TNFR1 to TRAF2.
PMID:11274345
References_end


### re123
### RIPK1+TNFRSF1A:TRADD:TRAF2@Plasma Membrane -> RIPK1:TNFRSF1A:TRADD:TRAF2@Plasma Membrane


References_begin:
TNF treatment is thought to result in the formation of a TRADD-RIP-TRAF2 complex at the membrane.
PMID:11274345
References_end


### re124
### TRAF2+TNFRSF1B@Plasma Membrane -> TNFRSF1B:TRAF2@Plasma Membrane


References_begin:
Upon ligand-induced TNFR1 trimerisation (not modelled), the TNFR1 death domain binds the death domain of the platform adapter protein TRADD. In contrast, TNFR2 does not possess a death domain and instead binds directly to TRAF proteins (TRAF2).
PMID:11274345
References_end


### re126
### MYD88+IL1R1@Plasma Membrane -> IL1R1:MYD88@Plasma Membrane


References_begin:
The IL-1R/IL-1RAcP heterodimer recruits the death domain adapter protein MyD88.
PMID:11274345
References_end


### re127
### IRAK1+IL1R1:MYD88@Plasma Membrane -> IL1R1:IRAK1:MYD88@Plasma Membrane


References_begin:
Similar to RIP recruitment by TRADD, the death domain of receptor-bound MyD88 binds IRAK1.
PMID:11274345
References_end


### re128
### TRAF6+IL1R1:IRAK1:MYD88@Plasma Membrane -> IL1R1:IRAK1:MYD88:TRAF6@Plasma Membrane


References_begin:
Upon recruitment to the IL-1R complex, IRAK1 binds TRAF6, forming a MyD88-IRAK1-TRAF6 complex analogous to the TNFR-associated complex of TRADD, RIP and TRAF2.
PMID:11274345
References_end


### re129
### TGFBR1:TGFBR2@Plasma Membrane+TAB -> TAB:TGFBR1:TGFBR2@Plasma Membrane


References_begin:
Activated TGFBR1/TGFBR2 complex attracts the TAB2/TAB3 proteins which promote activation of TAK1 (by phosphorylation).
TAB1 is an essential cofactor required for activation of TAK1 by upstream stimuli.
PMID:20060931, PMID:11274345
References_end


### re130
### MAP3K7+TAB:TGFBR1:TGFBR2@Plasma Membrane -> MAP3K7|pho:TAB:TGFBR1:TGFBR2


References_begin:
Activated TGFBR1/TGFBR2 complex attracts the TAB2/TAB3 proteins which promote activation of TAK1 (by phosphorylation).
TAB1 is an essential cofactor required for activation of TAK1 by upstream stimuli. Endogenous TAK1 is activated by TGF-beta, IL-1 and TNF.
PMID:20060931, PMID:11274345
References_end


### re131
### MAP3K7+IL1R1:IRAK1:MYD88:TRAF6@Plasma Membrane -> IL1R1:IRAK1:MAP3K7|pho:RAS:SOS


References_begin:
Endogenous TAK1 is activated by TGF-beta, IL-1 and TNF.
PMID:11274345
References_end


### re132
### RIPK1:TNFRSF1A:TRADD:TRAF2@Plasma Membrane+MAP3K7 -> MAP3K7|pho:RIPK1:TNFRSF1A:TRADD:TRAF2


References_begin:
Endogenous TAK1 is activated by TGF-beta, IL-1 and TNF.
PMID:11274345
References_end


### re133
### TNFRSF1B:TRAF2@Plasma Membrane+MAP3K7 -> MAP3K7|pho:TNFRSF1B:TRAF2


References_begin:
Endogenous TAK1 is activated by TGF-beta, IL-1 and TNF.
PMID:11274345
References_end


### re137
### GRB2:RAS|pho:RTK:SOS@Plasma Membrane+MAP3K1 -> GRB2:MAP3K1|pho:RAS|pho:RTK:SOS


References_begin:
MEKK1 can interact with Ras in a GTP-dependent manner. The GTP-dependent coupling of MEKK1 to Ras indicates that MEKK1 may be an effector for those agonists that recruit JNK through Ras-dependent mechanisms.
PMID:11274345
Modelling choices:
- activation of MAP3K1 by RAS has been supposed to be similar to activation of C-RAF by RAS at plasma membrane
References_end


### re138
### MAP3K1+RIPK1:TNFRSF1A:TRADD:TRAF2@Plasma Membrane -> MAP3K1|pho:RTK:TNFRSF1A:TRADD:TRAF2


References_begin:
MEKK1 is significantly activated by TNF. Oligomerisation of TRAFs is sufficient to trigger MEKK1 binding. MEKK1 associates selectively with oligomerised TRAF2 in vivo, in a TNF-dependent manner.
PMID:11274345
References_end


### re139
### MAP3K1+TNFRSF1B:TRAF2@Plasma Membrane -> KSR1|pho:SOS:TNFRSF1B


References_begin:
MEKK1 is significantly activated by TNF. Oligomerisation of TRAFs is sufficient to trigger MEKK1 binding. MEKK1 associates selectively with oligomerised TRAF2 in vivo, in a TNF-dependent manner.
PMID:11274345
References_end


### re140
### GRB2:RAS|pho:RTK:SOS@Plasma Membrane+MAP3K2_3 -> GRB2:MAP3K2_3|pho:RAS|pho:RTK:SOS


References_begin:
Modelling choices:
- activation of MEKK2 and MEKK3 is assumed to follow the same mechanisms of MEKK1 activation
References_end


### re141
### MAP3K2_3+RIPK1:TNFRSF1A:TRADD:TRAF2@Plasma Membrane -> MAP3K2_3|pho:RIPK1:TNFRSF1A:TRADD:TRAF2


References_begin:
Modelling choices:
- activation of MEKK2 and MEKK3 is assumed to follow the same mechanisms of MEKK1 activation
References_end


### re142
### MAP3K2_3+TNFRSF1B:TRAF2@Plasma Membrane -> MAP3K2_3|pho:TNFRSF1B:TRAF2


References_begin:
Modelling choices:
- activation of MEKK2 and MEKK3 is assumed to follow the same mechanisms of MEKK1 activation
References_end


### re143
### GADD45+MAP3K4 -> GADD45:MAP3K4|pho


References_begin:
Expression of GADD45 genes in mammalian cells strongly activates co-expressed MTK1, as well as p38 and JNK, the MAPKs downstream of MTK1.
GADD45alpha/beta are direct MEKK4 interactors. They are involved in genotoxin regulation of MEKK4 signalling to JNK and p38
PMID:21614932, PMID:11274345
References_end


### re144
### MAP3K5:TXN - ROS -> MAP3K5+TXN


References_begin:
TNF-dependent production of ROS triggers the dissociation of Trx from ASK1.
PMID:12655147
References_end


### re145
### TNFRSF1B:TRAF2@Plasma Membrane -> ROS


References_begin:
TRAF2 activation triggers a ROS pulse that causes the dissociation of Trx from ASK1.
PMID:11274345
References_end


### re146
### TNFRSF1A:TRADD:TRAF2@Plasma Membrane -> ROS


References_begin:
TRAF2 activation triggers a ROS pulse that causes the dissociation of Trx from ASK1.
PMID:11274345
References_end


### re147
### RIPK1:TNFRSF1A:TRADD:TRAF2@Plasma Membrane+MAP3K5 -> MAP3K5|pho:RIPK1:TNFRSF1A:TRADD:TRAF2


References_begin:
TNF-dependent production of ROS triggers the dissociation of Trx from ASK1 and the consequently liberalised ASK1 binds to TRAF2. Finally, TRAF2 appears to activate ASK1 (by phosphorylation) by enhancing and stabilising the oligomerisation of ASK1.
PMID:12655147
References_end


### re148
### TNFRSF1B:TRAF2@Plasma Membrane+MAP3K5 -> MAP3K5|pho:TNFRSF1B:TRAF2


References_begin:
TNF-dependent production of ROS triggers the dissociation of Trx from ASK1 and the consequently liberalised ASK1 binds to TRAF2. Finally, TRAF2 appears to activate ASK1 (by phosphorylation) by enhancing and stabilising the oligomerisation of ASK1.
PMID:12655147
References_end


### re153
### MAP2K4 - GRB2:MAP3K1|pho:RAS|pho:RTK:SOS+GRB2:MAP3K2_3|pho:RAS|pho:RTK:SOS+MAP3K5|pho:RIPK1:TNFRSF1A:TRADD:TRAF2+MAP3K5|pho:TNFRSF1B:TRAF2+MAP3K7|pho:TAB:TGFBR1:TGFBR2+GADD45:MAP3K4|pho+TAOK|pho -> MAP2K4|pho|pho


References_begin:
MLK3 and MLK2, two MAP3Ks of JNK pathway, can interact with Rac1 in a GTP-dependent manner.
MEKK2 and MEKK3 can activate JNK, p38 and ERK pathways.
TAO kinases are novel MAP3Ks that specifically regulate p38s.
ASK1 is a MAP3K and can activate both JNK and p38 pathways.
MEKK1 selectively activates the endogenous JNK pathway. MEKK1 can activate MEK4 and MEK7 in vivo.
MEKK4 is a MAP3K and can activate both JNK and p38 pathways.
TAK1 is a MAP3K. It is able to activate both JNK and p38 pathways.
Endogenous TAK1 is activated by TGF-beta, IL-1 and TNF. TAK1 can phosphorylate and activate MEK4, MEK3 and MEK6.
MLK3 has the potential to positively regulate the ERK/MAPK pathway by directly phosphorylating and activating MEK.
Expression of GADD45 genes in mammalian cells strongly activates co-expressed MTK1, as well as p38 and JNK, the MAPKs downstream of MTK1. TAO kinases are MAP3Ks that function upstream of p38 and JNK.
PMID:11274345, PMID:12738796, PMID:18855897, PMID:21614932
References_end


### re154
### MAP2K3 - MAP3K5|pho:RIPK1:TNFRSF1A:TRADD:TRAF2+MAP3K5|pho:TNFRSF1B:TRAF2+TAOK|pho+GADD45:MAP3K4|pho -> MAP2K3|pho|pho


References_begin:
MLK3 and MLK2, two MAP3Ks of JNK pathway, can interact with Rac1 in a GTP-dependent manner.
MEKK2 and MEKK3 can activate JNK, p38 and ERK pathways.
TAO kinases are novel MAP3Ks that specifically regulate p38s.
ASK1 is a MAP3K and can activate both JNK and p38 pathways.
MEKK1 selectively activates the endogenous JNK pathway. MEKK1 can activate MEK4 and MEK7 in vivo.
MEKK4 is a MAP3K and can activate both JNK and p38 pathways.
TAK1 is a MAP3K. It is able to activate both JNK and p38 pathways.
Endogenous TAK1 is activated by TGF-beta, IL-1 and TNF. TAK1 can phosphorylate and activate MEK4, MEK3 and MEK6.
MLK3 has the potential to positively regulate the ERK/MAPK pathway by directly phosphorylating and activating MEK.
Expression of GADD45 genes in mammalian cells strongly activates co-expressed MTK1, as well as p38 and JNK, the MAPKs downstream of MTK1. TAO kinases are MAP3Ks that function upstream of p38 and JNK.
PMID:11274345, PMID:12738796, PMID:18855897, PMID:21614932
References_end


### re155
### p38 - MAP2K3|pho|pho+MAP2K6|pho|pho -> p38|pho|pho


References_begin:
MEK3 and MEK6 are high selective for p38 activation (by phosphorylation).
PMID:11274345
References_end


### re156
### JNK - MAP2K4|pho|pho+MAP2K7|pho|pho -> JNK|pho|pho


References_begin:
MEK4 and MEK7 can activate all JNK isoforms (by phosphorylation).
PMID:11274345
References_end


### re157
### MAP2K7 - GRB2:MAP3K1|pho:RAS|pho:RTK:SOS+MAP3K1|pho:RTK:TNFRSF1A:TRADD:TRAF2+GRB2:MAP3K2_3|pho:RAS|pho:RTK:SOS+MAP3K2_3|pho:RIPK1:TNFRSF1A:TRADD:TRAF2+KSR1|pho:SOS:TNFRSF1B+MAP3K2_3|pho:TNFRSF1B:TRAF2+MAP3K5|pho:RIPK1:TNFRSF1A:TRADD:TRAF2+MAP3K5|pho:TNFRSF1B:TRAF2+TAOK|pho -> MAP2K7|pho|pho


References_begin:
MLK3 and MLK2, two MAP3Ks of JNK pathway, can interact with Rac1 in a GTP-dependent manner.
MEKK2 and MEKK3 can activate JNK, p38 and ERK pathways.
TAO kinases are novel MAP3Ks that specifically regulate p38s.
ASK1 is a MAP3K and can activate both JNK and p38 pathways.
MEKK1 selectively activates the endogenous JNK pathway. MEKK1 can activate MEK4 and MEK7 in vivo.
MEKK4 is a MAP3K and can activate both JNK and p38 pathways.
TAK1 is a MAP3K. It is able to activate both JNK and p38 pathways.
Endogenous TAK1 is activated by TGF-beta, IL-1 and TNF. TAK1 can phosphorylate and activate MEK4, MEK3 and MEK6.
MLK3 has the potential to positively regulate the ERK/MAPK pathway by directly phosphorylating and activating MEK.
Expression of GADD45 genes in mammalian cells strongly activates co-expressed MTK1, as well as p38 and JNK, the MAPKs downstream of MTK1. TAO kinases are MAP3Ks that function upstream of p38 and JNK.
PMID:11274345, PMID:12738796, PMID:18855897, PMID:21614932
References_end


### re158
### MAP2K6 - GRB2:MAP3K2_3|pho:RAS|pho:RTK:SOS+MAP3K2_3|pho:RIPK1:TNFRSF1A:TRADD:TRAF2+MAP3K7|pho:RIPK1:TNFRSF1A:TRADD:TRAF2+MAP3K2_3|pho:TNFRSF1B:TRAF2+MAP3K7|pho:TNFRSF1B:TRAF2+MAP3K5|pho:RIPK1:TNFRSF1A:TRADD:TRAF2+MAP3K5|pho:TNFRSF1B:TRAF2+IL1R1:IRAK1:MAP3K7|pho:RAS:SOS+MAP3K7|pho:TAB:TGFBR1:TGFBR2+GADD45:MAP3K4|pho+TAOK|pho -> MAP2K6|pho|pho


References_begin:
MLK3 and MLK2, two MAP3Ks of JNK pathway, can interact with Rac1 in a GTP-dependent manner.
MEKK2 and MEKK3 can activate JNK, p38 and ERK pathways.
TAO kinases are novel MAP3Ks that specifically regulate p38s.
ASK1 is a MAP3K and can activate both JNK and p38 pathways.
MEKK1 selectively activates the endogenous JNK pathway. MEKK1 can activate MEK4 and MEK7 in vivo.
MEKK4 is a MAP3K and can activate both JNK and p38 pathways.
TAK1 is a MAP3K. It is able to activate both JNK and p38 pathways.
Endogenous TAK1 is activated by TGF-beta, IL-1 and TNF. TAK1 can phosphorylate and activate MEK4, MEK3 and MEK6.
MLK3 has the potential to positively regulate the ERK/MAPK pathway by directly phosphorylating and activating MEK.
Expression of GADD45 genes in mammalian cells strongly activates co-expressed MTK1, as well as p38 and JNK, the MAPKs downstream of MTK1. TAO kinases are MAP3Ks that function upstream of p38 and JNK.
PMID:11274345, PMID:12738796, PMID:18855897, PMID:21614932
References_end


### re159
### ERK - MEK|pho|pho -> ERK|pho|pho


References_begin:
Modelling choices:
- any other mechanism of ERK activation not explicitly modelled
References_end


### re163
### MAPKAPK - p38|pho|pho -> MAPKAPK|pho


References_begin:
MAPKAPK2 and MAPKAPK3 are phosphorylated and activated by p38alpha and p38 beta.
PMID:11274345
References_end


### re165
### MNK - p38|pho|pho+ERK|pho|pho -> MNK|pho


References_begin:
MNKs are cytoplasmic targets of ERK and p38.
PMID:15187187
References_end


### re166
### MAX - p38|pho|pho -> MAX|pho


References_begin:
MAX is phosphorylated by p38, through complex formation (not represented here).
PMID:11274345
References_end


### re169
### NFAT - JNK|pho|pho -> NFAT|pho


References_begin:
JNK could phosphorylate NFAT4 and NFAT2, inhibiting their nuclear translocation.
PMID:11274345
References_end


### re170
### NFAT -> NFAT@Nucleus


References_begin:
JNK could phosphorylate NFAT4 and NFAT2, inhibiting their nuclear translocation.
PMID:11274345
References_end


### re172
### JUN|pho@Nucleus+ATF2|pho@Nucleus -> ATF2|pho:JUN|pho@Nucleus


References_begin:
AP-1 is a heterodimer comprised of bZIP transcription factors, typically c-Jun and JunD, along with members of the fos (usually c-Fos) and ATF (usually ATF2) families. All bZIP transcription factors contain leucine zippers that enable homo- and heterodimerisation, and AP-1 components are organised into Jun-Jun, Jun-Fos, or Jun-ATF dimers.
PMID:11274345
References_end


### re173
### JUN|pho@Nucleus -> JUN|pho|hm2@Nucleus


References_begin:
AP-1 is a heterodimer comprised of bZIP transcription factors, typically c-Jun and JunD, along with members of the fos (usually c-Fos) and ATF (usually ATF2) families. All bZIP transcription factors contain leucine zippers that enable homo- and heterodimerisation, and AP-1 components are organised into Jun-Jun, Jun-Fos, or Jun-ATF dimers.
PMID:11274345
References_end


### re175
### JUN|pho@Nucleus+FOS|pho@Nucleus -> FOS|pho:JUN|pho@Nucleus


References_begin:
AP-1 is a heterodimer comprised of bZIP transcription factors, typically c-Jun and JunD, along with members of the fos (usually c-Fos) and ATF (usually ATF2) families. All bZIP transcription factors contain leucine zippers that enable homo- and heterodimerisation, and AP-1 components are organised into Jun-Jun, Jun-Fos, or Jun-ATF dimers.
PMID:11274345
References_end


### re176
### ATF2@Nucleus - p38|pho|pho@Nucleus+JNK|pho|pho@Nucleus -> ATF2|pho@Nucleus


References_begin:
ATF2 is a nuclear p38 target.
ATF2 is a nuclear JNK target.
PMID:20506250, PMID:11274345
References_end


### re177
### FOS@Nucleus - RSK|pho@Nucleus+ERK|pho|pho@Nucleus -> FOS|pho@Nucleus


References_begin:
Phosphorylation by both ERKs and their downstream RSKs can stabilise the c-Fos protein for several hours. The combination of these phosphorylations allows c-Fos sustained activity.
PMID:16393692
References_end


### re178
### JUN@Nucleus - JNK|pho|pho@Nucleus -> JUN|pho@Nucleus


References_begin:
JNKs are the dominant kinases responsible for stress- and TNF-activated c-Jun phosphorylation.
PMID:11274345
References_end


### re179
### TP53@Nucleus - p38|pho|pho@Nucleus+ATM -> TP53|pho@Nucleus


References_begin:
p53 is a nuclear p38 target.
Activated p38 phosphorylates p53 at several residues, including Ser33, and thereby increases the transcriptional activity of p53.
ATM phosphorylates p53 at ser15 and stabilize it.
PMID:20506250, PMID:21614932, PMID:15140942
References_end


### re180
### DUSP1@Nucleus+JNK|pho|pho@Nucleus -> DUSP1:JNK@Nucleus


References_begin:
MKP-1 (DUSP1) preferentially inactivates JNK and p38.
PMID:19436832
Modelling choices:
- same mechanism of ERK inactivation by DUSP6
References_end


### re181
### DUSP1@Nucleus+p38|pho|pho@Nucleus -> DUSP1:p38@Nucleus


References_begin:
MKP-1 (DUSP1) preferentially inactivates JNK and p38.
PMID:19436832
Modelling choices:
- same mechanism of ERK inactivation by DUSP6
References_end


### re182
### p38|pho|pho -> p38|pho|pho@Nucleus


References_begin:
Modelling choices:
- nuclear shuttling of activated p38 is assumed, similarly to ERK
References_end


### re183
### JNK|pho|pho -> JNK|pho|pho@Nucleus


References_begin:
Modelling choices:
- nuclear shuttling of activated JNK is assumed, similarly to ERK
References_end


### re184
### DUSP1@Nucleus - ROS -> DUSP1|don@Nucleus


References_begin:
TNF-induced ROS cause oxidation and inhibition of DUSP1 and DUSP5.
PMID:15766528
References_end


### re185
### DUSP5@Nucleus - ROS -> DUSP5|don@Nucleus


References_begin:
TNF-induced ROS cause oxidation and inhibition of DUSP1 and DUSP5.
PMID:15766528
References_end


### re186
### MEK - MAP3K2_3|pho:RIPK1:TNFRSF1A:TRADD:TRAF2+MAP3K2_3|pho:TNFRSF1B:TRAF2+GRB2:MAP3K2_3|pho:RAS|pho:RTK:SOS+RAF1|pho -> MEK|pho|pho


References_begin:
MLK3 and MLK2, two MAP3Ks of JNK pathway, can interact with Rac1 in a GTP-dependent manner.
MEKK2 and MEKK3 can activate JNK, p38 and ERK pathways
MLK3 has the potential to positively regulate the ERK/MAPK pathway by directly phosphorylating and activating MEK.
PMID:11274345, PMID:12738796
References_end


### re187
### ERK|pho|pho - JUN|pho@Nucleus+p38|pho|pho+FOS|pho:JUN|pho@Nucleus+JUN|pho|hm2@Nucleus+ATF2|pho:JUN|pho@Nucleus -> ERK


References_begin:
JNK pathway negatively regulates ERK pathway by uncoupling ERK activation from MEK via activation of Jun transcriptional activity.
A direct interaction between p38 and ERK has been proposed as a mechanism to inhibit ERK phosphorylation. AP-1 mediated gene expression inhibits ERK phosphorylation.
PMID:12738796, PMID:18039929
References_end


### re188
### JNK|pho|pho -> JNK


References_begin:
p38 is able to suppress RAS-dependent JNK activation (probably through PRAK and MK2).
PMID:10978313
References_end


### re189
### ERK|pho|pho:KSR1:MEK|pho|pho - PPP2CA|unk+p38|pho|pho+FOS|pho:JUN|pho@Nucleus+JUN|pho|hm2@Nucleus+ATF2|pho:JUN|pho@Nucleus -> KSR1:MEK+ERK


References_begin:
MEK is continuously dephosphorylated by PP2A (PPP2CA), whose activity is stimulated by p38: p38 activity increases the physical association between PP2A and MEK/ERK complex. A direct interaction between p38 and ERK has been proposed as a mechanism to inhibit ERK phosphorylation. AP-1 mediated gene expression inhibits ERK phosphorylation.
PMID:18039929
Modelling choices:
- here, the physical association between PP2A and ERK/MEK complex is not represented explicitly
References_end


### re190
### MEK|pho|pho - PPP2CA|unk -> MEK


References_begin:
MEK is continuously dephosphorylated by PP2A (PPP2CA), whose activity is stimulated by p38: p38 activity increases the physical association between PP2A and MEK/ERK complex.
PMID:18039929
Modelling choices:
- here, the physical association between PP2A and ERK/MEK complex is not represented explicitly
References_end


### re191
### ERK|pho|pho:MEK|pho|pho:SEF - PPP2CA|unk+p38|pho|pho+FOS|pho:JUN|pho@Nucleus+JUN|pho|hm2@Nucleus+ATF2|pho:JUN|pho@Nucleus -> MEK:SEF+ERK


References_begin:
MEK is continuously dephosphorylated by PP2A (PPP2CA), whose activity is stimulated by p38: p38 activity increases the physical association between PP2A and MEK/ERK complex. A direct interaction between p38 and ERK has been proposed as a mechanism to inhibit ERK phosphorylation. AP-1 mediated gene expression inhibits ERK phosphorylation.
PMID:18039929
Modelling choices:
- here, the physical association between PP2A and ERK/MEK complex is not represented explicitly
References_end


### re192
### ARRB2:ERK|pho|pho:MEK|pho|pho@Early Endosomes - PPP2CA|unk+p38|pho|pho+FOS|pho:JUN|pho@Nucleus+JUN|pho|hm2@Nucleus+ATF2|pho:JUN|pho@Nucleus -> ARRB2:MEK+ERK


References_begin:
MEK is continuously dephosphorylated by PP2A (PPP2CA), whose activity is stimulated by p38: p38 activity increases the physical association between PP2A and MEK/ERK complex. A direct interaction between p38 and ERK has been proposed as a mechanism to inhibit ERK phosphorylation. AP-1 mediated gene expression inhibits ERK phosphorylation.
PMID:18039929
Modelling choices:
- here, the physical association between PP2A and ERK/MEK complex is not represented explicitly
References_end


### re193
### ERK|pho|pho:GRB2:LAMTOR2:MEK|pho|pho:MP1:RAF1|pho:RAS|pho:RTK:SOS@Late Endosomes - PPP2CA|unk+p38|pho|pho+FOS|pho:JUN|pho@Nucleus+JUN|pho|hm2@Nucleus+ATF2|pho:JUN|pho@Nucleus -> GRB2:LAMTOR2:MEK:MP1:RAS|pho:RTK:SOS@Late Endosomes+ERK+RAF1


References_begin:
MEK is continuously dephosphorylated by PP2A (PPP2CA), whose activity is stimulated by p38: p38 activity increases the physical association between PP2A and MEK/ERK complex. A direct interaction between p38 and ERK has been proposed as a mechanism to inhibit ERK phosphorylation. AP-1 mediated gene expression inhibits ERK phosphorylation.
PMID:18039929
Modelling choices:
- here, the physical association between PP2A and ERK/MEK complex is not represented explicitly
References_end


### re194
### PPP2CA - p38|pho|pho -> PPP2CA|unk


References_begin:
MEK is continuously dephosphorylated by PP2A (PPP2CA), whose activity is stimulated by p38: p38 activity increases the physical association between PP2A and MEK/ERK complex.
PMID:18039929
References_end


### re195
### CREB1|pho@Nucleus -> gBCL2@Genes


References_begin:
CREB target genes (c-FOS, EGR-1, MKP1, BCL2, MMP13).
PMID:19815709
References_end


### re198
### CREB1|pho@Nucleus -> gEGR1@Genes


References_begin:
CREB target genes (c-FOS, EGR-1, MKP1, BCL2, MMP13).
PMID:19815709
References_end


### re199
### CREB1|pho@Nucleus -> gFOS@Genes


References_begin:
CREB target genes (c-FOS, EGR-1, MKP1, BCL2, MMP13).
PMID:19815709
References_end


### re200
### CREB1|pho@Nucleus -> gMMP13@Genes


References_begin:
CREB target genes (c-FOS, EGR-1, MKP1, BCL2, MMP13).
PMID:19815709
References_end


### re201
### CREB1|pho@Nucleus -> gDUSP1@Genes


References_begin:
CREB target genes (c-FOS, EGR-1, MKP1, BCL2, MMP13).
PMID:19815709
References_end


### re202
### TP53|pho@Nucleus -> gGADD45@Genes


References_begin:
Expression of GADD45 is the culmination of a signaling pathway that requires prior expression of the tumor suppressor protein p53 which trans-activates the GADD45 gene.
PMID:11274345
References_end


### re203
### TP53|pho@Nucleus -> gCDKN1A@Genes


References_begin:
p53 target genes: p21WAF1, MDM2, PERP, NOXA, GADD45, DDB2.
PMID:15856024
References_end


### re204
### TP53|pho@Nucleus -> gPERP@Genes


References_begin:
p53 target genes: p21WAF1, MDM2, PERP, NOXA, GADD45, DDB2.
PMID:15856024
References_end


### re205
### TP53|pho@Nucleus - p14@Nucleus -> gMDM2@Genes


References_begin:
p53 target genes: p21WAF1, MDM2, PERP, NOXA, GADD45, DDB2.
The MDM2 gene is transcriptionally inhibited by p14.
PMID:15856024, PMID:17158541
References_end


### re206
### TP53|pho@Nucleus -> gPMAIP1@Genes


References_begin:
p53 target genes: p21WAF1, MDM2, PERP, NOXA, GADD45, DDB2.
PMID:15856024
References_end


### re207
### TP53|pho@Nucleus -> gDDB2@Genes


References_begin:
p53 target genes: p21WAF1, MDM2, PERP, NOXA, GADD45, DDB2.
PMID:15856024
References_end


### re212
### ELK1|pho@Nucleus -> gFOS@Genes


References_begin:
ELK1 induces c-fos expression.
PMID:11274345
References_end


### re214
### BAD@Mitochondria -> apoptosis@Phenotypes


References_begin:
A mitochondrial pool of Raf-1 (C-RAF) molecules, which do not activate MEK, reportedly exert their prosurvival effects upstream of cytochrome c release by phosphorylating the pro-apoptotic Bcl-2 family member Bad. Phosphorylation of Bad results in its translocation to the cytosol and ultimately in the inhibition of cytochrome c release.
PMID:12107820
References_end


### re215
### gBCL2@Genes -> BCL2@Mitochondria


References_begin:
Translation
References_end


### re216
### gFOS@Genes -> FOS@Nucleus


References_begin:
Translation
References_end


### re217
### gGADD45@Genes -> GADD45


References_begin:
Translation
References_end


### re220
### TP53|pho@Nucleus - MDM2@Nucleus+AKT|pho -> TP53@Nucleus


References_begin:
The Mdm2 protein is involved in an autoregulatory feedback loop with p53, thus controlling its activity. Increased p53 levels transactivate the MDM2 promoter causing its upregulation. The translated protein then binds to p53 and transports it to the proteasome for ubiquitin-mediated degradation.
Effective recruitment of Akt by appropriate survival signals may lead to activation of Mdm2, inactivation of p53, and eventually inhibition of p53-dependent apoptosis.
PMID:17158541, PMID:11850850
References_end


### re221
### gDUSP1@Genes -> DUSP1@Nucleus


References_begin:
Translation
References_end


### re241
### CASP3 -> apoptosis@Phenotypes


References_begin:
Activated caspase-9 cleaves and activates caspase-3, leading to apoptosis.
PMID:9390557
References_end


### re251
### Smad2+Smad4 - TGFBR1:TGFBR2@Plasma Membrane -> Smad2:Smad4@Nucleus


References_begin:
TGF-β exerts its biological effects by binding to a cell surface receptor complex composed of type I (TbRI) and type II (TbRII) receptor serine/threonine kinases. Upon ligand binding, TbRII phosphorylates and activates TbRI, which subsequently phosphorylates the cytoplasmic Smad2 and Smad3 proteins. Phosphorylated Smad proteins form stable complexes with a common partner, Smad4. The activated Smad2/4 and Smad3/4 complexes translocate into the nucleus, where the Smad oligomers induce transcriptional activation (or inhibition) of specific target genes.
PMID:21614932
References_end


### re252
### Smad3+Smad4 - TGFBR1:TGFBR2@Plasma Membrane -> Smad3:Smad4@Nucleus


References_begin:
TGF-β exerts its biological effects by binding to a cell surface receptor complex composed of type I (TbRI) and type II (TbRII) receptor serine/threonine kinases. Upon ligand binding, TbRII phosphorylates and activates TbRI, which subsequently phosphorylates the cytoplasmic Smad2 and Smad3 proteins. Phosphorylated Smad proteins form stable complexes with a common partner, Smad4. The activated Smad2/4 and Smad3/4 complexes translocate into the nucleus, where the Smad oligomers induce transcriptional activation (or inhibition) of specific target genes.
PMID:21614932
References_end


### re253
### Smad2:Smad4@Nucleus -> gGADD45@Genes


References_begin:
Activation of p38 by TGF-β is mediated mainly by Smad-dependent GADD45β expression and by its subsequent activation of MTK1.
PMID:21614932
References_end


### re254
### Smad3:Smad4@Nucleus -> gGADD45@Genes


References_begin:
Activation of p38 by TGF-β is mediated mainly by Smad-dependent GADD45β expression and by its subsequent activation of MTK1.
PMID:21614932
References_end


### re255
### TAOK - ATM -> TAOK|pho


References_begin:
Ataxia telangiectasia mutated (ATM) is activated in response to DNA damage and directly phosphorylates TAOK.
PMID:18855897
References_end


### re256
### gMDM2@Genes -> MDM2@Nucleus


References_begin:
Translation
References_end


### re257
### MYC@Nucleus -> gCDKN2A@Genes


References_begin:
MYC activates p14
PMID:17158541
References_end


### re258
### gCDKN2A@Genes -> p14@Nucleus


References_begin:
Translation
References_end


### re259
### gMYC@Genes -> MYC@Nucleus


References_begin:
Translation
References_end


### re260
### MSK|pho@Nucleus -> gMYC@Genes


References_begin:
Translocation of ERK into the nucleus activates the mitogen activated and stress-activated protein kinase 1 (MSK1), a histone H3 kinase that can relax chromatin, thus making it more transcriptionally accessible. This alteration in the chromatin state induces MYC, a gene that encodes the c-Myc protein, a transcription factor that controls the cell cycle.
PMID:17158541
References_end


### re261
### MST1@Nucleus - JNK|pho|pho@Nucleus -> MST1|pho@Nucleus


References_begin:
JNK phosphorylates MST1 at serine 82, which leads to the enhancement of MST1 activation. The activation of MST1 phosphorylates FOXO3 at serine 207 and promotes cell death.
PMID:20028971
References_end


### re262
### FOXO3 - MST1|pho@Nucleus+AKT|pho -> FOXO3|pho@Nucleus


References_begin:
JNK phosphorylates MST1 at serine 82, which leads to the enhancement of MST1 activation. The activation of MST1 phosphorylates FOXO3 at serine 207 and promotes cell death.
Phosphorylation of FOXO3 by Akt creates a binding site for the 14-3-3 family of proteins. The complex of FOXO3 and 14-3-3 is retained in the cytosol, blocking transcription of genes normally stimulated by FOXO3.
PMID:20028971, PMID:12040186
References_end


### re263
### PKC+DAG@Plasma Membrane+Ca2+ -> Ca2+:DAG:PKC@Plasma Membrane


References_begin:
Recruitment to the membrane and tyrosine phosphorylation enhance the enzymatic activity of PLC-g, leading to the formation of two second messengers, diacylglycerol (DAG) and inositol 1,4,5-trisphosphate (IP3). IP3 releases Ca2+ from internal stores, which in turn acts in concert with DAG to translocate protein kinase C (PKC) to the cell membrane and stimulate its enzymatic activity.
PMID:15567848
References_end


### re264
### p70 - ERK|pho|pho+PDK1|unk -> p70|pho


References_begin:
PDK1 is a PI3K target, leading to activation of p70 (through phosphorylation) and subsequent cell growth.
p70 activation requires both ERK cascade and PI3K/AKT cascade, at least in some cell types.
PMID:12040186, PMID:11940578, PMID:10601235, PMID:11431469
References_end


### re265
### PI3K - GAB1|pho:GRB2+GRB2:RAS|pho:RTK:SOS@Plasma Membrane -> PI3K|pho


References_begin:
Grb2 recruits the docking protein Gab1, which is tyrosine phosphorylated by FGFR, leading to recruitment and activation of the PI3K-Akt cell survival pathway.
PI3K is a well characterised effector of RAS, through GRB2/SOS pathway.
PMID:15567848, PMID:21779497
References_end


### re266
### PDK1 - PI3K|pho -> PDK1|unk


References_begin:
PDK1 is a PI3K target, leading to activation of p70 and subsequent cell growth. Signaling proteins with pleckstrin-homology (PH) domains accumulate at sites of PI3K activation by directly binding to PI(3,4,5)P3. Of particular interest are the protein serine-threonine kinases Akt and phosphoinositide-dependent kinase 1 (PDK1). Association with PI(3,4,5)P3 at the membrane brings these proteins into proximity and facilitates phosphorylation of Akt by PDK1. This phosphorylation stimulates the catalytic activity of Akt, resulting in the phosphorylation of a host of other proteins that affect cell growth, cell cycle entry, and cell survival.
PMID:12040186
References_end


### re267
### AKT - PDK1|unk+PTEN@Nucleus -> AKT|pho


References_begin:
PDK1 is a PI3K target, leading to activation of p70 and subsequent cell growth. Signaling proteins with pleckstrin-homology (PH) domains accumulate at sites of PI3K activation by directly binding to PI(3,4,5)P3. Of particular interest are the protein serine-threonine kinases Akt and phosphoinositide-dependent kinase 1 (PDK1). Association with PI(3,4,5)P3 at the membrane brings these proteins into proximity and facilitates phosphorylation of Akt by PDK1. This phosphorylation stimulates the catalytic activity of Akt, resulting in the phosphorylation of a host of other proteins that affect cell growth, cell cycle entry, and cell survival.
p53 induces transcription of the PTEN gene and elevates cellular levels of the PTEN protein, which in turn inhibits activation of Akt.
PMID:12040186, PMID:12217521
References_end


### re269
### p21@Nucleus - AKT|pho -> p21|pho


References_begin:
p21 is a direct substrate of AKT and this may regulate the subcellular localisation of p21. Phosphorylation of p21 by AKT correlated with its exit from the nucleus and with increased cell cycle progression.
PMID:11882383
References_end


### re270
### BAD:BCL2@Mitochondria - AKT|pho -> BCL2@Mitochondria+BAD@Mitochondria


References_begin:
Akt phosphorylation of the apoptosis-inducing protein Bad creates a binding site for 14-3-3 proteins and prevents Bad from binding to Bcl-2 family members Bcl-2 and Bcl-XL, thus releasing them for a cell survival response.
PMID:12040186
References_end


### re271
### GSK3B - AKT|pho -> GSK3B|pho


References_begin:
Glycogen synthase kinase 3 (GSK3) is a target of Akt. This protein kinase is constitutively active in unstimulated cells and phosphorylates many proteins (including glycogen synthase, c-Myc, and cyclin D) to keep them in inactive states or promote their degradation. Phosphorylation of GSK3 (both alpha and beta isoforms) by Akt turns off the catalytic activity of this enzyme, resulting in the activation of pathways that are normally repressed by GSK3.
PMID:12040186
References_end


### re273
### FRS2@Plasma Membrane - RTK@Plasma Membrane+GRB2:RTK:SOS@Plasma Membrane+SPRY|pho -> FRS2|pho@Plasma Membrane


References_begin:
FGF stimulation leads to phosphorylation of Shp2 on a tyrosine residue that forms a complex with an additional molecule of Grb2. Grb2/Sos complexes are thus recruited directly and indirectly via Shp2 upon tyrosine phosphorylation of FRS2a in response to growth factor stimulation.
FGF-induced tyrosine phosphorylation of FRS2 results in complex formation with the adaptor protein Grb2 bound to Cbl by means of its SH3 domains. FGF-induced ternary complex formation among FRS2, Grb2, and Cbl results in ubiquitination and degradation of FRS2 and FGF receptor (FGFR).
Spry is induced by activated ERK, through phosphorylation on Tyr55. It positively regulates EGFR signalling by sequestering Cbl, whereas it negatively regulates FGFR signalling by sequestering Grb2 from FSR2.
PMID:11447289, PMID:11997436, PMID:15173823
References_end


### re275
### SPRY - ERK|pho|pho -> SPRY|pho


References_begin:
Sprouty is induced by activated ERK, through phosphorylation on Tyr55. It positively regulates EGFR signalling by sequestering Cbl, whereas it negatively regulates FGFR signalling by sequestering Grb2 from FSR2.
PMID:15173823
References_end


### re277
### FOXO3|pho@Nucleus -> apoptosis@Phenotypes


References_begin:
FOXO3a promotes apoptosis through activation of PUMA.
PMID:20978166
References_end


### re278
### p21@Nucleus -> growth arrest@Phenotypes


References_begin:
Cell growth arrest is induced by STAT1 through cyclin-dependent kinase inhibitor p21 WAF1/CIP1.
PMID:8614832
References_end


### re279
### MYC@Nucleus - MAX|pho+GSK3B -> proliferation@Phenotypes


References_begin:
MAX interacts with the transcription factor c-Myc enabling c-Myc to trans-activate at least a subset of its target genes.
GSK3 is constitutively active in unstimulated cells and phosphorylates many proteins (including glycogen synthase, c-Myc, and cyclin D) to keep them in inactive states or promote their degradation.
PMID:11274345, PMID:12040186
References_end


### re280
### p70|pho -> proliferation@Phenotypes


References_begin:
PDK1 is a PI3K target, leading to activation of p70 and subsequent cell growth.
PMID:12040186
References_end


### re281
### gCDKN1A@Genes -> p21@Nucleus


References_begin:
Translation
References_end


### re282
### STAT1|unk@Nucleus -> gCDKN1A@Genes


References_begin:
Cell growth arrest is induced by STAT1 through cyclin-dependent kinase inhibitor p21 WAF1/CIP1.
PMID:8614832
References_end


### re283
### RAF1 - Ca2+:DAG:PKC@Plasma Membrane+AKT|pho -> RAF1|pho


References_begin:
PKCalpha directly phosphorylates and activates Raf-1.
Phosphorylation by Akt inhibits EGF-dependent activity of B-Raf and C-Raf.
PMID:8321321, PMID:10869359
References_end


### re284
### GAB1:GRB2 - PI3K|pho+RTK@Plasma Membrane -> GAB1|pho:GRB2


References_begin:
Grb2 recruits the docking protein Gab1, which is tyrosine phosphorylated by EGFR or FGFR, leading to recruitment and activation of the PI3K-Akt cell survival pathway.
Recruitment of PI 3-kinase by Gab1 results in a positive-feedback loop mediated by binding of the PH domain of Gab1 to the product of PI3-kinase activation, phosphatidylinositol-3,4,5-triphosphate.
PMID:15567848, PMID:15199124
References_end


### re285
### RAS@Plasma Membrane+Ca2+:DAG:RASGRP1@Golgi Apparatus -> Ca2+:DAG:RASGRP1:RAS|pho@Golgi Apparatus


References_begin:
RasGRP1 activates Golgi-associated Ras on this compartment.
PMID:16488589
References_end


### re286
### GRB2+SOS - TGFBR1:TGFBR2@Plasma Membrane -> GRB2:SOS


References_begin:
Sos is recruited from the cytosol to the plasma membrane as a result of its constitutive interaction with Grb2. It is in an autoinhibited state.
PMID:17496910
References_end


### re287
### GRB2+GAB1 -> GAB1:GRB2


References_begin:
Grb2 recruits the docking protein Gab1, which is tyrosine phosphorylated by EGFR or FGFR, leading to recruitment and activation of the PI3K-Akt cell survival pathway.
PMID:15567848
References_end


### re289
### RAF1|pho - BCL2@Mitochondria -> RAF1|pho@Mitochondria


References_begin:
BCL2 protein can target Raf-1 (C-Raf) to mitochondria.
PMID:8929532
References_end


### re293
### TP53|pho@Nucleus -> gPTEN@Genes


References_begin:
p53 induces transcription of the PTEN gene and elevates cellular levels of the PTEN protein, which in turn inhibits activation of Akt.
PMID:12217521
References_end


### s488
### Ca2+@Cytoplasm


Generic_begin:
Ca2+
Generic_end
References_begin:
Calcium liberated from internal stores by IP3 acts on the calcium- and DAG-sensitive RasGRP1 and causes it to translocate to the Golgi.
PMID:16488589
References_end


### s278
### DAG@Plasma Membrane


Generic_begin:
DAG
Generic_end
References_begin:
DAG activates the C1-domain of RasGRP1.
PLCG acts on PIP2 in the PM to produce DAG and IP3.
RasGRP1 is a C1-domain containing protein that is activated by DAG and Ca2+, in a manner analogous to members of the PKC family.
PMID:17496910, PMID:16488589, PMID:17496910
DAG remains in the inner layer of the plasma membrane. It recruits Protein Kinase C (PKC) — a calcium-dependent kinase that phosphorylates many other proteins that bring about the changes in the cell.
http://users.rcn.com/jkimball.ma.ultranet/BiologyPages/S/Second_messengers.html
References_end


### s279
### IP3@Endoplasmic Reticulum


Generic_begin:
IP3
Generic_end
References_begin:
PLCG acts on PIP2 in the PM to produce DAG and IP3.
PMID:16488589
IP3 diffuses through the cytosol and binds to receptors on the endoplasmic reticulum causing the release of calcium ions (Ca2+) into the cytosol.
http://users.rcn.com/jkimball.ma.ultranet/BiologyPages/S/Second_messengers.html
References_end


### s561
### MSK|pho@Nucleus


Modelling choices:
- we group here all isoforms of MSK family, as we do not have enough information about the differencies in their behaviour


### s276
### PIP2@Plasma Membrane


Generic_begin:
PIP2
Generic_end
References_begin:
PLCG acts on PIP2 in the PM to produce DAG and IP3.
PMID:16488589
References_end


### s600
### ROS@Cytoplasm


Generic_begin:
Reactive Oxygen Species
Generic_end
References_begin:
TRAF2 activation triggers a ROS pulse that causes the dissociation of Trx from ASK1.
PMID:11274345
References_end


### s558
### RSK|pho@Nucleus


Modelling choices:
- we group here all isoforms of RSK family, as we do not have enough information about the differencies in their behaviour


### s604
### RSK|pho@Cytoplasm


Modelling choices:
- we group here all isoforms of RSK family, as we do not have enough information about the differencies in their behaviour


### s397
### GRB2:LAMTOR2:MEK|pho|pho:MP1:RAF1|pho:RAS|pho:RTK:SOS@Late Endosomes


MP1/MEK1 complex may seve sequentially a large number of ERK1 molecules, thus amplifying the signal and permitting the movement of ERK1 to its sites of action.
PMID: 15547943


### s673
### TXN@Cytoplasm


TNF-dependent production of ROS triggers the dissociation of Trx from ASK1


### s910
### apoptosis@Phenotypes


Generic_begin:
Apoptosis
Generic_end
References_begin:
References_end


### s909
### growth arrest@Phenotypes


Generic_begin:
Cycle Arrest
Generic_end
References_begin:
References_end


### s912
### proliferation@Phenotypes


Generic_begin:
Proliferation
Generic_end
References_begin:
References_end
