# Supplementary material for: Integrative Modelling of the Influence of MAPK Network on Cancer Cell Fate Decision
Source: PLoS Comput Biol. 2013 Oct 24;9(10):e1003286. doi: 10.1371/journal.pcbi.1003286 (PMC3821540; doi:10.1371/journal.pcbi.1003286)
Supplement: Dataset S3 — Summary of the results of the main simulations performed in this work. The xls file includes three sheets, erresponding to a model reduction. For each simulation, we report here the simulation ID (referenced in the main text and in the model files provided in Dataset S4), the perturbations performed (e.g. “EGFRgain; p53loss” indicates that EGFR was set to 1 and p53 was set to 0 throughout the simulation), the inputs considered and the initials states (asterisks denote all possible combinations of initial states). The attractor types (along with the number of corresponding states within parentheses, in the case of cyclic attractors) are further reported, as well as the corresponding component values in the attractor: 1 or 0 for stable values; asterisks for oscillating values. (XLS) [file pcbi.1003286.s003.xls]

## Sheet: red1
Sim_ID	Perturbations	Inputs_set_to_1	Initial_values	Attractor type	Apoptosis	Growth_Arrest	Proliferation	ERK	p53	EGFR	FGFR3	FRS2	PI3K	AKT	MSK	p14	PTEN
r1	none	EGFR_stimulus	all=*	Cyclic (#640)	*	*	*	0	*	*	0	0	1	*	*	*	*
					*	*	*	1	0	*	0	0	1	*	1	*	*
r2	none	FGFR3_stimulus	all=*	Cyclic (#1344)	*	*	*	0	*	0	*	*	1	*	*	*	*
					*	*	*	1	0	0	*	*	1	*	1	*	*
					*	*	*	1	0	1	0	0	1	*	1	*	*
r3	EGFRgain	none	EGFR=1; others=*	Stable state	0	0	1	1	0	1	0	0	1	1	1	1	0
				Stable state	1	1	0	0	1	1	0	0	1	0	1	1	1
r4	FGFR3gain	none	FGFR3=1; others=*	Stable state	0	0	1	1	0	0	1	0	1	1	1	1	0
				Stable state	0	0	0	1	0	0	1	0	0	0	1	0	0
				Cyclic (#2)	1	1	0	0	1	0	1	*	1	0	1	1	1
r5	EGFRgain; p53loss	none	EGFR=1; p53=0; others=*	Stable state	0	0	1	1	0	1	0	0	1	1	1	1	0
r6	FGFR3gain; p53loss	none	FGFR3=1; p53=0; others=*	Stable state	0	0	1	1	0	0	1	0	1	1	1	1	0
				Stable state	0	0	0	1	0	0	1	0	0	0	1	0	0
r7	EGFRgain	DNA_damage	EGFR=1; others=*	Stable state	1	1	0	0	1	1	0	0	1	0	1	1	1
r8	FGFR3gain	DNA_damage	FGFR3=1; others=*	Cyclic (#2)	1	1	0	0	1	0	1	*	1	0	1	1	1
r9	EGFRgain; p14loss	none	EGFR=1; p14=0; others=*	Stable state	0	0	1	1	0	1	0	0	1	1	1	0	0
r10	FGFR3gain; p14loss	none	FGFR3=1; p14=0; others=*	Stable state	0	0	1	1	0	0	1	0	1	1	1	0	0
				Stable state	0	0	0	1	0	0	1	0	0	0	1	0	0
r11	EGFRgain; PI3Kgain; AKTgain	none	EGFR=PI3K=AKT=1; others=*	Stable state	0	0	1	1	0	1	0	0	1	1	1	1	0
					0	0	0	0	1	1	0	0	1	1	1	1	1
r12	FGFR3gain; PI3Kgain; AKTgain	none	FGFR3=PI3K=AKT=1; others=*	Stable state	0	0	1	1	0	0	1	0	1	1	1	1	0
				Cyclic (#2)	0	0	0	0	1	0	1	*	1	1	1	1	1
r13	EGFRgain	TGFBR_stimulus	EGFR=1; others=*	Stable state	1	1	0	0	1	1	0	0	1	0	1	1	1
r14	FGFR3gain	TGFBR_stimulus	FGFR3=1; others=*	Stable state	1	1	0	0	1	0	1	0	1	0	1	1	1
r15	EGFRgain; PTENloss	none	EGFR=1; PTEN=0; others=*	Stable state	0	0	1	1	0	1	0	0	1	1	1	1	0
				Stable state	0	0	0	0	1	1	0	0	1	1	1	1	0
r16	FGFR3gain; PTENloss	none	FGFR3=1; PTEN=0; others=*	Stable state	0	0	1	1	0	0	1	0	1	1	1	1	0
				Stable state	0	0	0	1	0	0	1	0	0	0	1	0	0
				Cyclic (#2)	0	0	0	0	1	0	1	*	1	1	1	1	0

## Sheet: red2
Sim_ID	Perturbations	Inputs_set_to_1	Initial_values	Attractor type	Apoptosis	Growth_Arrest	Proliferation	ERK	p38	p53	p21	EGFR	FGFR3	GRB2	AKT	RAF	PI3K	RAS
r17	RAFgain	none	RAF=1; others=*	Cyclic (#8)	0	0	1	1	0	0	0	*	0	*	1	1	1	*
r18	RASgain	none	RAS=1; others=*	Cyclic (#4)	0	0	1	1	0	0	0	*	0	*	1	0	1	1
				Stable state	1	1	0	0	1	1	1	0	0	0	0	1	1	1
				Stable state	1	1	0	0	1	1	1	0	0	0	0	1	0	1
r19	FGFR3gain; EGFRloss; AKTloss; RAFloss	none	FGFR3=1; EGFR=AKT=RAF=0; others=*	Stable state	0	0	0	1	0	0	0	0	1	0	0	0	1	1
				Stable state	0	0	0	1	0	0	0	0	1	0	0	0	0	1
				Cyclic (#2)	1	1	0	0	1	1	1	0	1	*	0	0	1	1
r20	EGFRgain; p53loss; p21loss	none	EGFR=1; p53=p21=0; others=*	Stable state	0	0	1	1	0	0	0	1	0	1	1	0	1	1
				Cyclic (#2)	0	0	0	0	*	0	0	1	0	1	1	0	1	1
r21	FGFR3gain; p53loss; p21loss	none	FGFR3=1; p53=p21=0; others=*	Stable state	0	0	1	1	0	0	0	0	1	0	1	0	1	1
				Stable state	0	0	0	1	0	0	0	0	1	0	0	0	0	1
				Cyclic (#4)	0	0	0	0	*	0	0	0	1	*	1	0	1	1
r22	EGFRgain; p53loss; p21gain	none	EGFR=p21=1; p53=0; others=*	Stable state	0	1	0	1	0	0	1	1	0	1	1	0	1	1
				Cyclic (#2)	0	1	0	0	*	0	1	1	0	1	1	0	1	1
r23	FGFR3gain; p53loss; p21gain	none	FGFR3=p21=1; p53=0; others=*	Stable state	0	1	0	1	0	0	1	0	1	0	1	0	1	1
				Stable state	0	1	0	1	0	0	1	0	1	0	0	0	0	1
				Cyclic (#4)	0	1	0	0	*	0	1	0	1	*	1	0	1	1

## Sheet: red3
Sim_ID	Perturbations	Inputs_set_to_1	Initial_values	Attractor type	Apoptosis	Growth_Arrest	Proliferation	ERK	p38	JNK	GRB2	PLCG	GADD45	PI3K	RAS	MDM2
r24	none	DNA_damage	all=*	Stable state	1	1	0	0	1	1	0	0	1	1	0	0
				Stable state	1	1	0	0	1	1	0	0	1	0	0	0
		TGFBR_stimulus		Stable state	1	1	0	0	1	1	1	0	1	1	1	0
		TGFBR_stimulus; DNA_damage		Stable state	1	1	0	0	1	1	1	0	1	1	1	0
r25	p38loss; JNKloss	DNA_damage	p38=JNK=0; others=*	Stable state	0	0	0	0	0	0	0	0	0	1	0	1
				Cyclic (#8)	0	*	0	0	0	0	0	0	*	0	0	*
		TGFBR_stimulus		Cyclic (#16)	0	0	*	*	0	0	1	0	1	1	*	*
		TGFBR_stimulus; DNA_damage		Cyclic (#32)	0	*	*	*	0	0	1	0	1	1	*	*
r26	p38gain; JNKgain	none	p38=JNK=1; others=*	Stable state	1	1	0	0	1	1	0	0	1	1	0	0
				Stable state	1	1	0	0	1	1	0	0	1	0	0	0
r27	JNKgain; p38loss	none	JNK=1; p38=0; others=*	Stable state	0	0	0	0	0	1	0	0	0	1	0	1
				Stable state	0	0	0	0	0	1	0	0	0	0	0	0
r28	p38gain; JNKloss	none	JNK=0; p38=1; others=*	Stable state	0	1	0	0	1	0	0	0	1	1	0	0
				Stable state	0	1	0	0	1	0	0	0	1	0	0	0
r29	GADD45loss	DNA_damage	GADD45=0; others=*	Cyclic (#32)	*	*	0	0	*	*	0	0	0	1	0	*
				Cyclic (#32)	*	*	0	0	*	*	0	0	0	0	0	*
		TGFBR_stimulus		Stable state	1	1	0	0	1	1	1	0	0	1	1	0
		TGFBR_stimulus; DNA_damage		Stable state	1	1	0	0	1	1	1	0	0	1	1	0
r30	ERKgain	none	ERK=1; others=*	Cyclic (#6)	0	0	1	1	0	0	0	*	0	1	*	0
					0	0	1	1	0	0	1	0	0	1	*	0
r31	ERKgain	TGFBR_stimulus	ERK=1; others=*	Stable state	0	1	0	1	1	1	1	0	1	1	0	0
r32	RASgain; JNKgain	none	RAS=JNK=1; others=*	Stable state	1	1	0	0	1	1	0	0	1	1	1	0
				Stable state	1	1	0	0	1	1	0	0	1	0	1	0
