# Supplementary material for: Integrative Modelling of the Influence of MAPK Network on Cancer Cell Fate Decision
Source: PLoS Comput Biol. 2013 Oct 24;9(10):e1003286. doi: 10.1371/journal.pcbi.1003286 (PMC3821540; doi:10.1371/journal.pcbi.1003286)
Supplement: Dataset S4 — GINsim model files. For each model version (the original large model, and the three reduced versions), a file is provided in the format (zginml) that can be opened with the software GINsim (http://ginsim.org/beta). Simulation parameters have been encoded to ease the reproduction of the experiments referenced in the main text. (ZIP) [file pcbi.1003286.s004.zip]

Archive with 4 entries (4 files):
- MAPK_large_19june2013.zginml
- MAPK_red1_19june2013.zginml
- MAPK_red2_19june2013.zginml
- MAPK_red3_19june2013.zginml
